# Supplementary material for: Assessment of Still and Moving Images in the Diagnosis of Gastric Lesions Using Magnifying Narrow-Band Imaging in a Prospective Multicenter Trial
Source: PLoS One. 2014 Jul 2;9(7):e100857. doi: 10.1371/journal.pone.0100857 (PMC4079511; doi:10.1371/journal.pone.0100857)
Supplement: Table S1 — Correspond to Table 3. (XLSX) [file pone.0100857.s001.xlsx]

## Sheet: Table S1
Table S1. Correspond to Table 3
Still image test								Moving image test
	Correct answer: cancerous	Correct answer: noncancerous	Total		Sensitivity(%)	53.3613			Correct answer: cancerous	Correct answer: noncancerous	Total		Sensitivity(%)	56.0224
Endoscopist: cancerous	381	213	594		Specificity(%)	67.0279		Endoscopist: cancerous	400	209	609		Specificity(%)	67.6471
Endoscopist: noncancerous	333	433	766		Positive-predictive value(%)	64.1414		Endoscopist: noncancerous	314	437	751		Positive-predictive value(%)	65.6814
Total	714	646	1360		Negative-predictive value(%)	56.5274		Total	714	646	1360		Negative-predictive value(%)	58.1891
	The number of correct answers (cancerous versus noncancerous lesions)
Endoscopist No.	Still image test	Moving image test
1	25	26
2	19	21
3	25	16
4	23	27
5	30	30
6	27	30
7	27	29
8	29	30
9	31	34
10	23	19
11	29	31
12	20	27
13	26	28
14	25	27
15	22	17
16	22	22
17	23	18
18	19	19
19	29	27
20	25	24
21	26	25
22	19	22
23	18	18
24	24	27
25	17	20
26	20	25
27	20	16
28	21	28
29	19	22
30	20	20
31	35	34
32	24	29
33	24	25
34	28	24
