# Supplementary material for: Assessment of Still and Moving Images in the Diagnosis of Gastric Lesions Using Magnifying Narrow-Band Imaging in a Prospective Multicenter Trial
Source: PLoS One. 2014 Jul 2;9(7):e100857. doi: 10.1371/journal.pone.0100857 (PMC4079511; doi:10.1371/journal.pone.0100857)
Supplement: Table S3 — Raw data in each endoscopist and each question (moving image test). (XLSX) [file pone.0100857.s003.xlsx]

## Sheet: Table S3
Table S3. Raw data in each endoscopist and each question (moving image test)
		Diagnosis					Answer
Endoscopist No.	Question No.	DL	MVP	MSP	Endoscopic Diagnosis	Histopathology	DL	True-False	MVP	True-False	MSP	True-False	Grade	True-False
1	11	present	irregular	irregular	Canverous	tub2>por1	present	○	irregular	○	irregular	○	5	○
1	18	present	irregular	irregular	Canverous	tub1	present	○	indeterminate	×	irregular	○	4	○
1	27	absent	regular	regular	Noncancerous	Gastritis	present	×	irregular	×	absent	×	4	×
1	31	present	irregular	irregular	Canverous	tub1>tub2	present	○	regular	×	regular	×	2	×
1	23	present	irregular	irregular	Canverous	tub1	present	○	irregular	○	irregular	○	5	○
1	33	present	irregular	irregular	Canverous	tub2>tub1	present	○	irregular	○	absent	×	4	○
1	38	absent	regular	regular	Noncancerous	Gastritis	present	×	regular	○	absent	×	2	○
1	20	present	regular	regular	Noncancerous	Gastritis	present	○	irregular	×	irregular	×	4	×
1	13	absent	regular	absent	Noncancerous	Gastritis	present	×	irregular	×	irregular	×	4	×
1	7	present	irregular	irregular	Canverous	tub1	present	○	regular	×	irregular	○	4	○
1	3	present	irregular	irregular	Canverous	tub1	present	○	irregular	○	irregular	○	5	○
1	5	present	irregular	absent	Canverous	tub1	present	○	regular	×	absent	○	2	×
1	16	present	irregular	irregular	Canverous	tub1>tub2>pap	present	○	regular	×	irregular	○	4	○
1	21	absent	regular	absent	Noncancerous	Gastritis	present	×	irregular	×	absent	○	4	×
1	37	present	irregular	irregular	Canverous	tub1>tub2	present	○	regular	×	irregular	○	4	○
1	30	absent	regular	regular	Noncancerous	Gastritis	present	×	regular	○	absent	×	2	○
1	24	present	absent	irregular	Canverous	tub1>muc>pap	present	○	regular	×	irregular	○	4	○
1	40	absent	irregular	irregular	Noncancerous	Xanthoma	present	×	irregular	○	irregular	○	4	×
1	25	present	irregular	irregular	Canverous	tub1	present	○	absent	×	irregular	○	4	○
1	1	present	irregular	regular	Canverous	tub1	absent	×	regular	×	regular	○	2	×
1	6	present	regular	regular	Noncancerous	Low-grade adenoma	present	○	absent	×	regular	○	2	○
1	17	present	absent	regular	Noncancerous	Low-grade adenoma	absent	×	absent	○	regular	○	2	○
1	22	present	absent	regular	Noncancerous	Gastritis	absent	×	absent	○	regular	○	2	○
1	39	present	irregular	irregular	Canverous	tub1-2	present	○	irregular	○	irregular	○	4	○
1	9	absent	irregular	regular	Noncancerous	Gastritis	present	×	irregular	○	irregular	×	4	×
1	28	present	regular	regular	Noncancerous	Gastritis	present	○	regular	○	regular	○	2	○
1	2	present	irregular	irregular	Canverous	tub1	present	○	irregular	○	irregular	○	5	○
1	35	present	irregular	irregular	Canverous	tub1	present	○	irregular	○	absent	×	4	○
1	26	present	regular	regular	Noncancerous	Gastritis	present	○	regular	○	regular	○	2	○
1	19	present	absent	irregular	Canverous	tub2>tub1	present	○	regular	×	regular	×	3	×
1	10	absent	regular	regular	Noncancerous	Gastritis	present	×	regular	○	regular	○	2	○
1	8	present	regular	absent	Noncancerous	Gastritis	present	○	regular	○	regular	×	2	○
1	32	present	irregular	irregular	Canverous	tub1>tub2	present	○	irregular	○	irregular	○	5	○
1	15	present	regular	regular	Noncancerous	Gastritis	present	○	irregular	×	irregular	×	4	×
1	14	present	regular	absent	Noncancerous	Gastritis	present	○	regular	○	absent	○	1	○
1	4	present	irregular	irregular	Canverous	tub1>tub2	present	○	irregular	○	irregular	○	4	○
1	36	present	irregular	irregular	Canverous	tub1	present	○	absent	×	irregular	○	4	○
1	29	absent	regular	regular	Noncancerous	Gastritis	present	×	irregular	×	regular	○	4	×
1	34	present	absent	irregular	Canverous	tub1	present	○	absent	○	regular	×	2	×
1	12	absent	irregular	absent	Noncancerous	Gastritis	present	×	irregular	○	absent	○	4	×
2	11	present	irregular	irregular	Canverous	tub2>por1	absent	×	irregular	○	regular	×	2	×
2	18	present	irregular	irregular	Canverous	tub1	present	○	regular	×	regular	×	1	×
2	27	absent	regular	regular	Noncancerous	Gastritis	absent	○	regular	○	irregular	×	1	○
2	31	present	irregular	irregular	Canverous	tub1>tub2	absent	×	indeterminate	×	regular	×	1	×
2	23	present	irregular	irregular	Canverous	tub1	present	○	irregular	○	regular	×	4	○
2	33	present	irregular	irregular	Canverous	tub2>tub1	present	○	irregular	○	absent	×	4	○
2	38	absent	regular	regular	Noncancerous	Gastritis	present	×	irregular	×	absent	×	2	○
2	20	present	regular	regular	Noncancerous	Gastritis	present	○	irregular	×	irregular	×	2	○
2	13	absent	regular	absent	Noncancerous	Gastritis	present	×	irregular	×	absent	○	5	×
2	7	present	irregular	irregular	Canverous	tub1	present	○	irregular	○	regular	×	4	○
2	3	present	irregular	irregular	Canverous	tub1	absent	×	irregular	○	irregular	○	2	×
2	5	present	irregular	absent	Canverous	tub1	present	○	irregular	○	absent	○	4	○
2	16	present	irregular	irregular	Canverous	tub1>tub2>pap	absent	×	irregular	○	irregular	○	2	×
2	21	absent	regular	absent	Noncancerous	Gastritis	present	×	absent	×	absent	○	5	×
2	37	present	irregular	irregular	Canverous	tub1>tub2	present	○	regular	×	irregular	○	4	○
2	30	absent	regular	regular	Noncancerous	Gastritis	present	×	indeterminate	×	irregular	×	2	○
2	24	present	absent	irregular	Canverous	tub1>muc>pap	present	○	regular	×	indeterminate	×	2	×
2	40	absent	irregular	irregular	Noncancerous	Xanthoma	absent	○	regular	×	irregular	○	1	○
2	25	present	irregular	irregular	Canverous	tub1	absent	×	regular	×	irregular	○	1	×
2	1	present	irregular	regular	Canverous	tub1	absent	×	irregular	○	regular	○	2	×
2	6	present	regular	regular	Noncancerous	Low-grade adenoma	present	○	regular	○	irregular	×	4	×
2	17	present	absent	regular	Noncancerous	Low-grade adenoma	present	○	regular	×	regular	○	1	○
2	22	present	absent	regular	Noncancerous	Gastritis	present	○	regular	×	regular	○	3	○
2	39	present	irregular	irregular	Canverous	tub1-2	absent	×	regular	×	regular	×	1	×
2	9	absent	irregular	regular	Noncancerous	Gastritis	present	×	absent	×	absent	×	5	×
2	28	present	regular	regular	Noncancerous	Gastritis	present	○	irregular	×	regular	○	4	×
2	2	present	irregular	irregular	Canverous	tub1	absent	×	irregular	○	regular	×	2	×
2	35	present	irregular	irregular	Canverous	tub1	present	○	irregular	○	indeterminate	×	4	○
2	26	present	regular	regular	Noncancerous	Gastritis	present	○	indeterminate	×	regular	○	2	○
2	19	present	absent	irregular	Canverous	tub2>tub1	absent	×	indeterminate	×	regular	×	2	×
2	10	absent	regular	regular	Noncancerous	Gastritis	absent	○	regular	○	indeterminate	×	1	○
2	8	present	regular	absent	Noncancerous	Gastritis	absent	×	regular	○	regular	×	1	○
2	32	present	irregular	irregular	Canverous	tub1>tub2	present	○	irregular	○	absent	×	5	○
2	15	present	regular	regular	Noncancerous	Gastritis	present	○	irregular	×	absent	×	4	×
2	14	present	regular	absent	Noncancerous	Gastritis	present	○	indeterminate	×	regular	×	2	○
2	4	present	irregular	irregular	Canverous	tub1>tub2	present	○	irregular	○	irregular	○	4	○
2	36	present	irregular	irregular	Canverous	tub1	present	○	irregular	○	regular	×	4	○
2	29	absent	regular	regular	Noncancerous	Gastritis	indeterminate	×	irregular	×	indeterminate	×	3	○
2	34	present	absent	irregular	Canverous	tub1	present	○	regular	×	regular	×	1	×
2	12	absent	irregular	absent	Noncancerous	Gastritis	present	×	irregular	○	absent	○	4	×
3	11	present	irregular	irregular	Canverous	tub2>por1	present	○	irregular	○	absent	×	5	○
3	18	present	irregular	irregular	Canverous	tub1	present	○	irregular	○	irregular	○	4	○
3	27	absent	regular	regular	Noncancerous	Gastritis	present	×	irregular	×	irregular	×	5	×
3	31	present	irregular	irregular	Canverous	tub1>tub2	present	○	irregular	○	irregular	○	4	○
3	23	present	irregular	irregular	Canverous	tub1	indeterminate	×	irregular	○	irregular	○	3	×
3	33	present	irregular	irregular	Canverous	tub2>tub1	present	○	irregular	○	irregular	○	5	○
3	38	absent	regular	regular	Noncancerous	Gastritis	present	×	irregular	×	irregular	×	5	×
3	20	present	regular	regular	Noncancerous	Gastritis	present	○	irregular	×	irregular	×	4	×
3	13	absent	regular	absent	Noncancerous	Gastritis	present	×	irregular	×	absent	○	4	×
3	7	present	irregular	irregular	Canverous	tub1	indeterminate	×	irregular	○	regular	×	3	×
3	3	present	irregular	irregular	Canverous	tub1	indeterminate	×	regular	×	irregular	○	3	×
3	5	present	irregular	absent	Canverous	tub1	present	○	regular	×	absent	○	3-LGA	×
3	16	present	irregular	irregular	Canverous	tub1>tub2>pap	absent	×	irregular	○	regular	×	2	×
3	21	absent	regular	absent	Noncancerous	Gastritis	present	×	irregular	×	irregular	×	5	×
3	37	present	irregular	irregular	Canverous	tub1>tub2	present	○	indeterminate	×	irregular	○	4	○
3	30	absent	regular	regular	Noncancerous	Gastritis	present	×	irregular	×	irregular	×	4	×
3	24	present	absent	irregular	Canverous	tub1>muc>pap	present	○	absent	○	irregular	○	4	○
3	40	absent	irregular	irregular	Noncancerous	Xanthoma	absent	○	irregular	○	irregular	○	2	○
3	25	present	irregular	irregular	Canverous	tub1	absent	×	indeterminate	×	irregular	○	2	×
3	1	present	irregular	regular	Canverous	tub1	absent	×	indeterminate	×	regular	○	2	×
3	6	present	regular	regular	Noncancerous	Low-grade adenoma	present	○	irregular	×	irregular	×	5	×
3	17	present	absent	regular	Noncancerous	Low-grade adenoma	absent	×	absent	○	irregular	×	2	○
3	22	present	absent	regular	Noncancerous	Gastritis	present	○	absent	○	irregular	×	4	×
3	39	present	irregular	irregular	Canverous	tub1-2	absent	×	regular	×	regular	×	1	×
3	9	absent	irregular	regular	Noncancerous	Gastritis	present	×	irregular	○	irregular	×	4	×
3	28	present	regular	regular	Noncancerous	Gastritis	present	○	irregular	×	irregular	×	5	×
3	2	present	irregular	irregular	Canverous	tub1	absent	×	irregular	○	regular	×	2	×
3	35	present	irregular	irregular	Canverous	tub1	present	○	irregular	○	irregular	○	4	○
3	26	present	regular	regular	Noncancerous	Gastritis	present	○	irregular	×	irregular	×	4	×
3	19	present	absent	irregular	Canverous	tub2>tub1	present	○	regular	×	irregular	○	4	○
3	10	absent	regular	regular	Noncancerous	Gastritis	present	×	regular	○	regular	○	2	○
3	8	present	regular	absent	Noncancerous	Gastritis	present	○	regular	○	regular	×	2	○
3	32	present	irregular	irregular	Canverous	tub1>tub2	present	○	irregular	○	irregular	○	4	○
3	15	present	regular	regular	Noncancerous	Gastritis	present	○	irregular	×	irregular	×	4	×
3	14	present	regular	absent	Noncancerous	Gastritis	present	○	regular	○	regular	×	2	○
3	4	present	irregular	irregular	Canverous	tub1>tub2	present	○	irregular	○	absent	×	4	○
3	36	present	irregular	irregular	Canverous	tub1	absent	×	irregular	○	regular	×	2	×
3	29	absent	regular	regular	Noncancerous	Gastritis	present	×	irregular	×	irregular	×	5	×
3	34	present	absent	irregular	Canverous	tub1	present	○	irregular	×	irregular	○	4	○
3	12	absent	irregular	absent	Noncancerous	Gastritis	present	×	irregular	○	irregular	×	5	×
4	11	present	irregular	irregular	Canverous	tub2>por1	absent	×	regular	×	regular	×	2	×
4	18	present	irregular	irregular	Canverous	tub1	present	○	irregular	○	irregular	○	4	○
4	27	absent	regular	regular	Noncancerous	Gastritis	absent	○	regular	○	regular	○	2	○
4	31	present	irregular	irregular	Canverous	tub1>tub2	absent	×	regular	×	regular	×	2	×
4	23	present	irregular	irregular	Canverous	tub1	present	○	irregular	○	irregular	○	5	○
4	33	present	irregular	irregular	Canverous	tub2>tub1	present	○	irregular	○	irregular	○	4	○
4	38	absent	regular	regular	Noncancerous	Gastritis	present	×	regular	○	absent	×	2	○
4	20	present	regular	regular	Noncancerous	Gastritis	present	○	irregular	×	irregular	×	4	×
4	13	absent	regular	absent	Noncancerous	Gastritis	absent	○	regular	○	absent	○	2	○
4	7	present	irregular	irregular	Canverous	tub1	present	○	irregular	○	irregular	○	4	○
4	3	present	irregular	irregular	Canverous	tub1	present	○	irregular	○	irregular	○	5	○
4	5	present	irregular	absent	Canverous	tub1	present	○	regular	×	absent	○	2	×
4	16	present	irregular	irregular	Canverous	tub1>tub2>pap	present	○	irregular	○	irregular	○	4	○
4	21	absent	regular	absent	Noncancerous	Gastritis	present	×	irregular	×	irregular	×	4	×
4	37	present	irregular	irregular	Canverous	tub1>tub2	present	○	irregular	○	irregular	○	4	○
4	30	absent	regular	regular	Noncancerous	Gastritis	present	×	regular	○	regular	○	1	○
4	24	present	absent	irregular	Canverous	tub1>muc>pap	present	○	irregular	×	irregular	○	4	○
4	40	absent	irregular	irregular	Noncancerous	Xanthoma	present	×	regular	×	regular	×	1	○
4	25	present	irregular	irregular	Canverous	tub1	absent	×	regular	×	regular	×	2	×
4	1	present	irregular	regular	Canverous	tub1	absent	×	regular	×	regular	○	2	×
4	6	present	regular	regular	Noncancerous	Low-grade adenoma	present	○	irregular	×	irregular	×	5	×
4	17	present	absent	regular	Noncancerous	Low-grade adenoma	present	○	absent	○	irregular	×	4	×
4	22	present	absent	regular	Noncancerous	Gastritis	present	○	absent	○	regular	○	1	○
4	39	present	irregular	irregular	Canverous	tub1-2	absent	×	regular	×	regular	×	2	×
4	9	absent	irregular	regular	Noncancerous	Gastritis	absent	○	regular	×	regular	○	2	○
4	28	present	regular	regular	Noncancerous	Gastritis	present	○	regular	○	regular	○	2	○
4	2	present	irregular	irregular	Canverous	tub1	present	○	irregular	○	irregular	○	4	○
4	35	present	irregular	irregular	Canverous	tub1	present	○	irregular	○	irregular	○	4	○
4	26	present	regular	regular	Noncancerous	Gastritis	absent	×	regular	○	regular	○	1	○
4	19	present	absent	irregular	Canverous	tub2>tub1	absent	×	regular	×	regular	×	2	×
4	10	absent	regular	regular	Noncancerous	Gastritis	present	×	regular	○	regular	○	1	○
4	8	present	regular	absent	Noncancerous	Gastritis	present	○	regular	○	regular	×	1	○
4	32	present	irregular	irregular	Canverous	tub1>tub2	present	○	irregular	○	absent	×	4	○
4	15	present	regular	regular	Noncancerous	Gastritis	present	○	irregular	×	irregular	×	4	×
4	14	present	regular	absent	Noncancerous	Gastritis	present	○	regular	○	absent	○	2	○
4	4	present	irregular	irregular	Canverous	tub1>tub2	present	○	irregular	○	irregular	○	5	○
4	36	present	irregular	irregular	Canverous	tub1	present	○	irregular	○	irregular	○	4	○
4	29	absent	regular	regular	Noncancerous	Gastritis	absent	○	regular	○	regular	○	2	○
4	34	present	absent	irregular	Canverous	tub1	present	○	regular	×	regular	×	3-LGA	×
4	12	absent	irregular	absent	Noncancerous	Gastritis	absent	○	regular	×	absent	○	2	○
5	11	present	irregular	irregular	Canverous	tub2>por1	present	○	regular	×	regular	×	2	×
5	18	present	irregular	irregular	Canverous	tub1	present	○	regular	×	irregular	○	4	○
5	27	absent	regular	regular	Noncancerous	Gastritis	present	×	irregular	×	irregular	×	4	×
5	31	present	irregular	irregular	Canverous	tub1>tub2	absent	×	regular	×	regular	×	1	×
5	23	present	irregular	irregular	Canverous	tub1	present	○	irregular	○	irregular	○	4	○
5	33	present	irregular	irregular	Canverous	tub2>tub1	present	○	irregular	○	absent	×	4	○
5	38	absent	regular	regular	Noncancerous	Gastritis	absent	○	regular	○	absent	×	1	○
5	20	present	regular	regular	Noncancerous	Gastritis	present	○	regular	○	regular	○	1	○
5	13	absent	regular	absent	Noncancerous	Gastritis	absent	○	regular	○	absent	○	2	○
5	7	present	irregular	irregular	Canverous	tub1	present	○	irregular	○	irregular	○	4	○
5	3	present	irregular	irregular	Canverous	tub1	present	○	irregular	○	irregular	○	4	○
5	5	present	irregular	absent	Canverous	tub1	absent	×	regular	×	absent	○	1	×
5	16	present	irregular	irregular	Canverous	tub1>tub2>pap	present	○	irregular	○	irregular	○	5	○
5	21	absent	regular	absent	Noncancerous	Gastritis	present	×	indeterminate	×	indeterminate	×	3	○
5	37	present	irregular	irregular	Canverous	tub1>tub2	present	○	absent	×	irregular	○	4	○
5	30	absent	regular	regular	Noncancerous	Gastritis	absent	○	regular	○	absent	×	1	○
5	24	present	absent	irregular	Canverous	tub1>muc>pap	present	○	irregular	×	irregular	○	4	○
5	40	absent	irregular	irregular	Noncancerous	Xanthoma	absent	○	regular	×	regular	×	2	○
5	25	present	irregular	irregular	Canverous	tub1	indeterminate	×	regular	×	irregular	○	3	×
5	1	present	irregular	regular	Canverous	tub1	present	○	regular	×	regular	○	3-LGA	×
5	6	present	regular	regular	Noncancerous	Low-grade adenoma	present	○	regular	○	regular	○	3-LGA	○
5	17	present	absent	regular	Noncancerous	Low-grade adenoma	present	○	absent	○	irregular	×	4	×
5	22	present	absent	regular	Noncancerous	Gastritis	present	○	absent	○	regular	○	2	○
5	39	present	irregular	irregular	Canverous	tub1-2	absent	×	regular	×	regular	×	1	×
5	9	absent	irregular	regular	Noncancerous	Gastritis	absent	○	regular	×	regular	○	1	○
5	28	present	regular	regular	Noncancerous	Gastritis	present	○	regular	○	regular	○	2	○
5	2	present	irregular	irregular	Canverous	tub1	present	○	irregular	○	irregular	○	5	○
5	35	present	irregular	irregular	Canverous	tub1	present	○	irregular	○	irregular	○	4	○
5	26	present	regular	regular	Noncancerous	Gastritis	absent	×	regular	○	regular	○	1	○
5	19	present	absent	irregular	Canverous	tub2>tub1	present	○	absent	○	indeterminate	×	3	×
5	10	absent	regular	regular	Noncancerous	Gastritis	absent	○	regular	○	regular	○	1	○
5	8	present	regular	absent	Noncancerous	Gastritis	present	○	regular	○	regular	×	1	○
5	32	present	irregular	irregular	Canverous	tub1>tub2	present	○	irregular	○	absent	×	5	○
5	15	present	regular	regular	Noncancerous	Gastritis	present	○	irregular	×	irregular	×	4	×
5	14	present	regular	absent	Noncancerous	Gastritis	present	○	regular	○	absent	○	1	○
5	4	present	irregular	irregular	Canverous	tub1>tub2	present	○	irregular	○	irregular	○	5	○
5	36	present	irregular	irregular	Canverous	tub1	present	○	regular	×	irregular	○	4	○
5	29	absent	regular	regular	Noncancerous	Gastritis	absent	○	regular	○	regular	○	1	○
5	34	present	absent	irregular	Canverous	tub1	present	○	absent	○	irregular	○	5	○
5	12	absent	irregular	absent	Noncancerous	Gastritis	absent	○	regular	×	absent	○	2	○
6	11	present	irregular	irregular	Canverous	tub2>por1	present	○	irregular	○	irregular	○	5	○
6	18	present	irregular	irregular	Canverous	tub1	present	○	irregular	○	irregular	○	4	○
6	27	absent	regular	regular	Noncancerous	Gastritis	absent	○	regular	○	irregular	×	2	○
6	31	present	irregular	irregular	Canverous	tub1>tub2	absent	×	irregular	○	regular	×	2	×
6	23	present	irregular	irregular	Canverous	tub1	present	○	irregular	○	irregular	○	5	○
6	33	present	irregular	irregular	Canverous	tub2>tub1	present	○	irregular	○	irregular	○	4	○
6	38	absent	regular	regular	Noncancerous	Gastritis	present	×	regular	○	regular	○	2	○
6	20	present	regular	regular	Noncancerous	Gastritis	present	○	irregular	×	irregular	×	4	×
6	13	absent	regular	absent	Noncancerous	Gastritis	absent	○	regular	○	absent	○	2	○
6	7	present	irregular	irregular	Canverous	tub1	present	○	irregular	○	irregular	○	5	○
6	3	present	irregular	irregular	Canverous	tub1	present	○	irregular	○	irregular	○	4	○
6	5	present	irregular	absent	Canverous	tub1	present	○	irregular	○	absent	○	4	○
6	16	present	irregular	irregular	Canverous	tub1>tub2>pap	present	○	irregular	○	irregular	○	4	○
6	21	absent	regular	absent	Noncancerous	Gastritis	absent	○	regular	○	regular	×	2	○
6	37	present	irregular	irregular	Canverous	tub1>tub2	present	○	irregular	○	irregular	○	4	○
6	30	absent	regular	regular	Noncancerous	Gastritis	present	×	regular	○	regular	○	2	○
6	24	present	absent	irregular	Canverous	tub1>muc>pap	present	○	regular	×	irregular	○	4	○
6	40	absent	irregular	irregular	Noncancerous	Xanthoma	present	×	regular	×	regular	×	2	○
6	25	present	irregular	irregular	Canverous	tub1	present	○	absent	×	irregular	○	4	○
6	1	present	irregular	regular	Canverous	tub1	present	○	regular	×	regular	○	3-LGA	×
6	6	present	regular	regular	Noncancerous	Low-grade adenoma	present	○	regular	○	irregular	×	4	×
6	17	present	absent	regular	Noncancerous	Low-grade adenoma	present	○	absent	○	irregular	×	4	×
6	22	present	absent	regular	Noncancerous	Gastritis	present	○	absent	○	regular	○	2	○
6	39	present	irregular	irregular	Canverous	tub1-2	absent	×	regular	×	regular	×	2	×
6	9	absent	irregular	regular	Noncancerous	Gastritis	present	×	irregular	○	irregular	×	4	×
6	28	present	regular	regular	Noncancerous	Gastritis	present	○	regular	○	regular	○	2	○
6	2	present	irregular	irregular	Canverous	tub1	present	○	irregular	○	irregular	○	4	○
6	35	present	irregular	irregular	Canverous	tub1	present	○	irregular	○	irregular	○	4	○
6	26	present	regular	regular	Noncancerous	Gastritis	present	○	regular	○	regular	○	2	○
6	19	present	absent	irregular	Canverous	tub2>tub1	present	○	irregular	×	irregular	○	4	○
6	10	absent	regular	regular	Noncancerous	Gastritis	present	×	regular	○	regular	○	2	○
6	8	present	regular	absent	Noncancerous	Gastritis	absent	×	regular	○	regular	×	2	○
6	32	present	irregular	irregular	Canverous	tub1>tub2	absent	×	irregular	○	absent	×	2	×
6	15	present	regular	regular	Noncancerous	Gastritis	present	○	irregular	×	irregular	×	4	×
6	14	present	regular	absent	Noncancerous	Gastritis	present	○	regular	○	regular	×	2	○
6	4	present	irregular	irregular	Canverous	tub1>tub2	absent	×	irregular	○	absent	×	2	×
6	36	present	irregular	irregular	Canverous	tub1	present	○	regular	×	irregular	○	4	○
6	29	absent	regular	regular	Noncancerous	Gastritis	absent	○	regular	○	regular	○	2	○
6	34	present	absent	irregular	Canverous	tub1	present	○	regular	×	irregular	○	4	○
6	12	absent	irregular	absent	Noncancerous	Gastritis	absent	○	regular	×	absent	○	2	○
7	11	present	irregular	irregular	Canverous	tub2>por1	present	○	irregular	○	irregular	○	4	○
7	18	present	irregular	irregular	Canverous	tub1	present	○	regular	×	regular	×	2	×
7	27	absent	regular	regular	Noncancerous	Gastritis	absent	○	regular	○	regular	○	2	○
7	31	present	irregular	irregular	Canverous	tub1>tub2	absent	×	regular	×	regular	×	2	×
7	23	present	irregular	irregular	Canverous	tub1	absent	×	regular	×	regular	×	2	×
7	33	present	irregular	irregular	Canverous	tub2>tub1	present	○	regular	×	absent	×	2	×
7	38	absent	regular	regular	Noncancerous	Gastritis	absent	○	regular	○	regular	○	1	○
7	20	present	regular	regular	Noncancerous	Gastritis	present	○	regular	○	regular	○	2	○
7	13	absent	regular	absent	Noncancerous	Gastritis	absent	○	regular	○	absent	○	2	○
7	7	present	irregular	irregular	Canverous	tub1	present	○	irregular	○	irregular	○	5	○
7	3	present	irregular	irregular	Canverous	tub1	present	○	irregular	○	irregular	○	4	○
7	5	present	irregular	absent	Canverous	tub1	present	○	regular	×	regular	×	1	×
7	16	present	irregular	irregular	Canverous	tub1>tub2>pap	present	○	irregular	○	irregular	○	4	○
7	21	absent	regular	absent	Noncancerous	Gastritis	absent	○	regular	○	absent	○	2	○
7	37	present	irregular	irregular	Canverous	tub1>tub2	present	○	irregular	○	irregular	○	4	○
7	30	absent	regular	regular	Noncancerous	Gastritis	absent	○	regular	○	regular	○	1	○
7	24	present	absent	irregular	Canverous	tub1>muc>pap	present	○	irregular	×	irregular	○	4	○
7	40	absent	irregular	irregular	Noncancerous	Xanthoma	absent	○	regular	×	regular	×	2	○
7	25	present	irregular	irregular	Canverous	tub1	present	○	irregular	○	irregular	○	4	○
7	1	present	irregular	regular	Canverous	tub1	present	○	irregular	○	irregular	×	4	○
7	6	present	regular	regular	Noncancerous	Low-grade adenoma	present	○	irregular	×	irregular	×	4	×
7	17	present	absent	regular	Noncancerous	Low-grade adenoma	present	○	irregular	×	irregular	×	4	×
7	22	present	absent	regular	Noncancerous	Gastritis	present	○	absent	○	regular	○	2	○
7	39	present	irregular	irregular	Canverous	tub1-2	absent	×	regular	×	regular	×	2	×
7	9	absent	irregular	regular	Noncancerous	Gastritis	absent	○	regular	×	regular	○	2	○
7	28	present	regular	regular	Noncancerous	Gastritis	present	○	regular	○	regular	○	1	○
7	2	present	irregular	irregular	Canverous	tub1	present	○	irregular	○	irregular	○	5	○
7	35	present	irregular	irregular	Canverous	tub1	present	○	irregular	○	irregular	○	4	○
7	26	present	regular	regular	Noncancerous	Gastritis	present	○	regular	○	regular	○	2	○
7	19	present	absent	irregular	Canverous	tub2>tub1	absent	×	regular	×	regular	×	2	×
7	10	absent	regular	regular	Noncancerous	Gastritis	absent	○	regular	○	regular	○	1	○
7	8	present	regular	absent	Noncancerous	Gastritis	absent	×	regular	○	regular	×	1	○
7	32	present	irregular	irregular	Canverous	tub1>tub2	present	○	irregular	○	absent	×	4	○
7	15	present	regular	regular	Noncancerous	Gastritis	present	○	irregular	×	irregular	×	4	×
7	14	present	regular	absent	Noncancerous	Gastritis	present	○	regular	○	absent	○	1	○
7	4	present	irregular	irregular	Canverous	tub1>tub2	present	○	irregular	○	irregular	○	4	○
7	36	present	irregular	irregular	Canverous	tub1	present	○	irregular	○	irregular	○	4	○
7	29	absent	regular	regular	Noncancerous	Gastritis	absent	○	regular	○	regular	○	2	○
7	34	present	absent	irregular	Canverous	tub1	present	○	regular	×	regular	×	3-LGA	×
7	12	absent	irregular	absent	Noncancerous	Gastritis	absent	○	regular	×	regular	×	2	○
8	11	present	irregular	irregular	Canverous	tub2>por1	absent	×	regular	×	regular	×	2	×
8	18	present	irregular	irregular	Canverous	tub1	present	○	irregular	○	irregular	○	4	○
8	27	absent	regular	regular	Noncancerous	Gastritis	present	×	irregular	×	irregular	×	4	×
8	31	present	irregular	irregular	Canverous	tub1>tub2	present	○	regular	×	regular	×	2	×
8	23	present	irregular	irregular	Canverous	tub1	present	○	irregular	○	irregular	○	5	○
8	33	present	irregular	irregular	Canverous	tub2>tub1	present	○	irregular	○	absent	×	4	○
8	38	absent	regular	regular	Noncancerous	Gastritis	absent	○	regular	○	regular	○	2	○
8	20	present	regular	regular	Noncancerous	Gastritis	present	○	regular	○	regular	○	2	○
8	13	absent	regular	absent	Noncancerous	Gastritis	present	×	regular	○	regular	×	2	○
8	7	present	irregular	irregular	Canverous	tub1	present	○	irregular	○	irregular	○	5	○
8	3	present	irregular	irregular	Canverous	tub1	present	○	irregular	○	irregular	○	5	○
8	5	present	irregular	absent	Canverous	tub1	present	○	regular	×	regular	×	2	×
8	16	present	irregular	irregular	Canverous	tub1>tub2>pap	present	○	irregular	○	irregular	○	4	○
8	21	absent	regular	absent	Noncancerous	Gastritis	present	×	indeterminate	×	indeterminate	×	3	○
8	37	present	irregular	irregular	Canverous	tub1>tub2	present	○	indeterminate	×	irregular	○	4	○
8	30	absent	regular	regular	Noncancerous	Gastritis	absent	○	regular	○	regular	○	2	○
8	24	present	absent	irregular	Canverous	tub1>muc>pap	present	○	irregular	×	irregular	○	5	○
8	40	absent	irregular	irregular	Noncancerous	Xanthoma	present	×	indeterminate	×	indeterminate	×	3	○
8	25	present	irregular	irregular	Canverous	tub1	present	○	irregular	○	irregular	○	4	○
8	1	present	irregular	regular	Canverous	tub1	present	○	irregular	○	irregular	×	4	○
8	6	present	regular	regular	Noncancerous	Low-grade adenoma	present	○	irregular	×	irregular	×	4	×
8	17	present	absent	regular	Noncancerous	Low-grade adenoma	present	○	absent	○	irregular	×	4	×
8	22	present	absent	regular	Noncancerous	Gastritis	present	○	absent	○	regular	○	3-LGA	○
8	39	present	irregular	irregular	Canverous	tub1-2	absent	×	regular	×	regular	×	2	×
8	9	absent	irregular	regular	Noncancerous	Gastritis	absent	○	regular	×	regular	○	2	○
8	28	present	regular	regular	Noncancerous	Gastritis	present	○	regular	○	regular	○	2	○
8	2	present	irregular	irregular	Canverous	tub1	present	○	irregular	○	irregular	○	4	○
8	35	present	irregular	irregular	Canverous	tub1	present	○	irregular	○	irregular	○	4	○
8	26	present	regular	regular	Noncancerous	Gastritis	absent	×	regular	○	regular	○	2	○
8	19	present	absent	irregular	Canverous	tub2>tub1	absent	×	regular	×	regular	×	2	×
8	10	absent	regular	regular	Noncancerous	Gastritis	absent	○	regular	○	regular	○	1	○
8	8	present	regular	absent	Noncancerous	Gastritis	absent	×	regular	○	regular	×	1	○
8	32	present	irregular	irregular	Canverous	tub1>tub2	present	○	irregular	○	absent	×	5	○
8	15	present	regular	regular	Noncancerous	Gastritis	absent	×	regular	○	regular	○	2	○
8	14	present	regular	absent	Noncancerous	Gastritis	present	○	regular	○	regular	×	1	○
8	4	present	irregular	irregular	Canverous	tub1>tub2	present	○	irregular	○	irregular	○	4	○
8	36	present	irregular	irregular	Canverous	tub1	present	○	indeterminate	×	indeterminate	×	3	×
8	29	absent	regular	regular	Noncancerous	Gastritis	absent	○	regular	○	regular	○	2	○
8	34	present	absent	irregular	Canverous	tub1	present	○	absent	○	irregular	○	4	○
8	12	absent	irregular	absent	Noncancerous	Gastritis	present	×	irregular	○	absent	○	4	×
9	11	present	irregular	irregular	Canverous	tub2>por1	present	○	irregular	○	irregular	○	4	○
9	18	present	irregular	irregular	Canverous	tub1	present	○	regular	×	regular	×	2	×
9	27	absent	regular	regular	Noncancerous	Gastritis	absent	○	regular	○	regular	○	2	○
9	31	present	irregular	irregular	Canverous	tub1>tub2	absent	×	regular	×	regular	×	1	×
9	23	present	irregular	irregular	Canverous	tub1	present	○	irregular	○	irregular	○	4	○
9	33	present	irregular	irregular	Canverous	tub2>tub1	present	○	irregular	○	absent	×	4	○
9	38	absent	regular	regular	Noncancerous	Gastritis	present	×	regular	○	absent	×	2	○
9	20	present	regular	regular	Noncancerous	Gastritis	present	○	regular	○	regular	○	2	○
9	13	absent	regular	absent	Noncancerous	Gastritis	present	×	regular	○	absent	○	2	○
9	7	present	irregular	irregular	Canverous	tub1	present	○	irregular	○	irregular	○	5	○
9	3	present	irregular	irregular	Canverous	tub1	present	○	irregular	○	irregular	○	4	○
9	5	present	irregular	absent	Canverous	tub1	present	○	irregular	○	absent	○	4	○
9	16	present	irregular	irregular	Canverous	tub1>tub2>pap	present	○	irregular	○	irregular	○	5	○
9	21	absent	regular	absent	Noncancerous	Gastritis	absent	○	indeterminate	×	indeterminate	×	2	○
9	37	present	irregular	irregular	Canverous	tub1>tub2	present	○	regular	×	regular	×	2	×
9	30	absent	regular	regular	Noncancerous	Gastritis	present	×	regular	○	regular	○	1	○
9	24	present	absent	irregular	Canverous	tub1>muc>pap	present	○	irregular	×	irregular	○	4	○
9	40	absent	irregular	irregular	Noncancerous	Xanthoma	absent	○	regular	×	regular	×	2	○
9	25	present	irregular	irregular	Canverous	tub1	present	○	irregular	○	irregular	○	4	○
9	1	present	irregular	regular	Canverous	tub1	present	○	irregular	○	irregular	×	5	○
9	6	present	regular	regular	Noncancerous	Low-grade adenoma	absent	×	regular	○	regular	○	2	○
9	17	present	absent	regular	Noncancerous	Low-grade adenoma	present	○	absent	○	irregular	×	4	×
9	22	present	absent	regular	Noncancerous	Gastritis	present	○	absent	○	regular	○	1	○
9	39	present	irregular	irregular	Canverous	tub1-2	absent	×	regular	×	regular	×	1	×
9	9	absent	irregular	regular	Noncancerous	Gastritis	absent	○	regular	×	regular	○	2	○
9	28	present	regular	regular	Noncancerous	Gastritis	present	○	regular	○	regular	○	1	○
9	2	present	irregular	irregular	Canverous	tub1	present	○	irregular	○	irregular	○	5	○
9	35	present	irregular	irregular	Canverous	tub1	present	○	irregular	○	irregular	○	4	○
9	26	present	regular	regular	Noncancerous	Gastritis	present	○	regular	○	regular	○	2	○
9	19	present	absent	irregular	Canverous	tub2>tub1	present	○	absent	○	irregular	○	4	○
9	10	absent	regular	regular	Noncancerous	Gastritis	absent	○	regular	○	regular	○	1	○
9	8	present	regular	absent	Noncancerous	Gastritis	present	○	regular	○	regular	×	2	○
9	32	present	irregular	irregular	Canverous	tub1>tub2	present	○	irregular	○	irregular	○	5	○
9	15	present	regular	regular	Noncancerous	Gastritis	present	○	irregular	×	irregular	×	4	×
9	14	present	regular	absent	Noncancerous	Gastritis	present	○	regular	○	regular	×	1	○
9	4	present	irregular	irregular	Canverous	tub1>tub2	present	○	irregular	○	irregular	○	5	○
9	36	present	irregular	irregular	Canverous	tub1	present	○	irregular	○	irregular	○	4	○
9	29	absent	regular	regular	Noncancerous	Gastritis	absent	○	regular	○	regular	○	2	○
9	34	present	absent	irregular	Canverous	tub1	present	○	absent	○	irregular	○	4	○
9	12	absent	irregular	absent	Noncancerous	Gastritis	present	×	regular	×	absent	○	2	○
10	11	present	irregular	irregular	Canverous	tub2>por1	present	○	irregular	○	irregular	○	4	○
10	18	present	irregular	irregular	Canverous	tub1	present	○	irregular	○	irregular	○	4	○
10	27	absent	regular	regular	Noncancerous	Gastritis	present	×	regular	○	irregular	×	4	×
10	31	present	irregular	irregular	Canverous	tub1>tub2	absent	×	regular	×	indeterminate	×	2	×
10	23	present	irregular	irregular	Canverous	tub1	absent	×	regular	×	regular	×	2	×
10	33	present	irregular	irregular	Canverous	tub2>tub1	present	○	irregular	○	irregular	○	4	○
10	38	absent	regular	regular	Noncancerous	Gastritis	present	×	irregular	×	irregular	×	4	×
10	20	present	regular	regular	Noncancerous	Gastritis	present	○	regular	○	regular	○	2	○
10	13	absent	regular	absent	Noncancerous	Gastritis	present	×	irregular	×	absent	○	4	×
10	7	present	irregular	irregular	Canverous	tub1	absent	×	regular	×	regular	×	2	×
10	3	present	irregular	irregular	Canverous	tub1	absent	×	irregular	○	absent	×	2	×
10	5	present	irregular	absent	Canverous	tub1	absent	×	irregular	○	absent	○	2	×
10	16	present	irregular	irregular	Canverous	tub1>tub2>pap	absent	×	regular	×	regular	×	2	×
10	21	absent	regular	absent	Noncancerous	Gastritis	absent	○	regular	○	absent	○	2	○
10	37	present	irregular	irregular	Canverous	tub1>tub2	present	○	absent	×	irregular	○	4	○
10	30	absent	regular	regular	Noncancerous	Gastritis	absent	○	absent	×	irregular	×	2	○
10	24	present	absent	irregular	Canverous	tub1>muc>pap	absent	×	irregular	×	regular	×	2	×
10	40	absent	irregular	irregular	Noncancerous	Xanthoma	present	×	irregular	○	irregular	○	4	×
10	25	present	irregular	irregular	Canverous	tub1	absent	×	regular	×	regular	×	2	×
10	1	present	irregular	regular	Canverous	tub1	absent	×	irregular	○	regular	○	2	×
10	6	present	regular	regular	Noncancerous	Low-grade adenoma	absent	×	regular	○	irregular	×	2	○
10	17	present	absent	regular	Noncancerous	Low-grade adenoma	absent	×	regular	×	regular	○	2	○
10	22	present	absent	regular	Noncancerous	Gastritis	present	○	absent	○	regular	○	2	○
10	39	present	irregular	irregular	Canverous	tub1-2	absent	×	regular	×	regular	×	2	×
10	9	absent	irregular	regular	Noncancerous	Gastritis	present	×	regular	×	irregular	×	4	×
10	28	present	regular	regular	Noncancerous	Gastritis	present	○	irregular	×	irregular	×	4	×
10	2	present	irregular	irregular	Canverous	tub1	present	○	irregular	○	indeterminate	×	4	○
10	35	present	irregular	irregular	Canverous	tub1	present	○	irregular	○	irregular	○	4	○
10	26	present	regular	regular	Noncancerous	Gastritis	present	○	regular	○	regular	○	2	○
10	19	present	absent	irregular	Canverous	tub2>tub1	absent	×	regular	×	regular	×	2	×
10	10	absent	regular	regular	Noncancerous	Gastritis	present	×	regular	○	regular	○	3-LGA	○
10	8	present	regular	absent	Noncancerous	Gastritis	present	○	regular	○	regular	×	2	○
10	32	present	irregular	irregular	Canverous	tub1>tub2	present	○	irregular	○	absent	×	4	○
10	15	present	regular	regular	Noncancerous	Gastritis	present	○	irregular	×	irregular	×	4	×
10	14	present	regular	absent	Noncancerous	Gastritis	present	○	regular	○	regular	×	2	○
10	4	present	irregular	irregular	Canverous	tub1>tub2	present	○	irregular	○	indeterminate	×	4	○
10	36	present	irregular	irregular	Canverous	tub1	absent	×	irregular	○	irregular	○	2	×
10	29	absent	regular	regular	Noncancerous	Gastritis	absent	○	irregular	×	regular	○	2	○
10	34	present	absent	irregular	Canverous	tub1	present	○	regular	×	regular	×	2	×
10	12	absent	irregular	absent	Noncancerous	Gastritis	present	×	irregular	○	irregular	×	4	×
11	11	present	irregular	irregular	Canverous	tub2>por1	present	○	irregular	○	irregular	○	4	○
11	18	present	irregular	irregular	Canverous	tub1	present	○	irregular	○	irregular	○	5	○
11	27	absent	regular	regular	Noncancerous	Gastritis	absent	○	regular	○	regular	○	2	○
11	31	present	irregular	irregular	Canverous	tub1>tub2	absent	×	regular	×	regular	×	2	×
11	23	present	irregular	irregular	Canverous	tub1	present	○	irregular	○	irregular	○	5	○
11	33	present	irregular	irregular	Canverous	tub2>tub1	absent	×	regular	×	absent	×	2	×
11	38	absent	regular	regular	Noncancerous	Gastritis	present	×	regular	○	regular	○	2	○
11	20	present	regular	regular	Noncancerous	Gastritis	absent	×	regular	○	regular	○	2	○
11	13	absent	regular	absent	Noncancerous	Gastritis	absent	○	regular	○	absent	○	2	○
11	7	present	irregular	irregular	Canverous	tub1	present	○	irregular	○	irregular	○	5	○
11	3	present	irregular	irregular	Canverous	tub1	present	○	irregular	○	irregular	○	4	○
11	5	present	irregular	absent	Canverous	tub1	absent	×	regular	×	absent	○	2	×
11	16	present	irregular	irregular	Canverous	tub1>tub2>pap	present	○	irregular	○	irregular	○	5	○
11	21	absent	regular	absent	Noncancerous	Gastritis	present	×	indeterminate	×	indeterminate	×	3	○
11	37	present	irregular	irregular	Canverous	tub1>tub2	present	○	irregular	○	irregular	○	4	○
11	30	absent	regular	regular	Noncancerous	Gastritis	absent	○	regular	○	absent	×	1	○
11	24	present	absent	irregular	Canverous	tub1>muc>pap	present	○	irregular	×	irregular	○	5	○
11	40	absent	irregular	irregular	Noncancerous	Xanthoma	present	×	irregular	○	irregular	○	4	×
11	25	present	irregular	irregular	Canverous	tub1	present	○	irregular	○	irregular	○	4	○
11	1	present	irregular	regular	Canverous	tub1	present	○	irregular	○	irregular	×	4	○
11	6	present	regular	regular	Noncancerous	Low-grade adenoma	present	○	irregular	×	irregular	×	4	×
11	17	present	absent	regular	Noncancerous	Low-grade adenoma	present	○	absent	○	irregular	×	4	×
11	22	present	absent	regular	Noncancerous	Gastritis	present	○	absent	○	regular	○	2	○
11	39	present	irregular	irregular	Canverous	tub1-2	absent	×	regular	×	regular	×	2	×
11	9	absent	irregular	regular	Noncancerous	Gastritis	absent	○	regular	×	regular	○	1	○
11	28	present	regular	regular	Noncancerous	Gastritis	present	○	regular	○	regular	○	2	○
11	2	present	irregular	irregular	Canverous	tub1	present	○	irregular	○	irregular	○	5	○
11	35	present	irregular	irregular	Canverous	tub1	present	○	irregular	○	irregular	○	4	○
11	26	present	regular	regular	Noncancerous	Gastritis	absent	×	regular	○	regular	○	1	○
11	19	present	absent	irregular	Canverous	tub2>tub1	absent	×	absent	○	regular	×	2	×
11	10	absent	regular	regular	Noncancerous	Gastritis	absent	○	regular	○	regular	○	1	○
11	8	present	regular	absent	Noncancerous	Gastritis	absent	×	regular	○	regular	×	2	○
11	32	present	irregular	irregular	Canverous	tub1>tub2	present	○	irregular	○	absent	×	5	○
11	15	present	regular	regular	Noncancerous	Gastritis	present	○	irregular	×	irregular	×	5	×
11	14	present	regular	absent	Noncancerous	Gastritis	present	○	regular	○	absent	○	2	○
11	4	present	irregular	irregular	Canverous	tub1>tub2	present	○	irregular	○	irregular	○	4	○
11	36	present	irregular	irregular	Canverous	tub1	present	○	irregular	○	irregular	○	5	○
11	29	absent	regular	regular	Noncancerous	Gastritis	absent	○	regular	○	regular	○	2	○
11	34	present	absent	irregular	Canverous	tub1	present	○	absent	○	irregular	○	4	○
11	12	absent	irregular	absent	Noncancerous	Gastritis	absent	○	regular	×	absent	○	1	○
12	11	present	irregular	irregular	Canverous	tub2>por1	present	○	irregular	○	absent	×	4	○
12	18	present	irregular	irregular	Canverous	tub1	present	○	irregular	○	irregular	○	4	○
12	27	absent	regular	regular	Noncancerous	Gastritis	absent	○	regular	○	regular	○	1	○
12	31	present	irregular	irregular	Canverous	tub1>tub2	present	○	regular	×	absent	×	1	×
12	23	present	irregular	irregular	Canverous	tub1	present	○	irregular	○	irregular	○	5	○
12	33	present	irregular	irregular	Canverous	tub2>tub1	present	○	irregular	○	absent	×	4	○
12	38	absent	regular	regular	Noncancerous	Gastritis	present	×	regular	○	absent	×	2	○
12	20	present	regular	regular	Noncancerous	Gastritis	present	○	regular	○	absent	×	2	○
12	13	absent	regular	absent	Noncancerous	Gastritis	present	×	irregular	×	absent	○	4	×
12	7	present	irregular	irregular	Canverous	tub1	present	○	regular	×	regular	×	3-LGA	×
12	3	present	irregular	irregular	Canverous	tub1	indeterminate	×	regular	×	indeterminate	×	3	×
12	5	present	irregular	absent	Canverous	tub1	present	○	irregular	○	absent	○	4	○
12	16	present	irregular	irregular	Canverous	tub1>tub2>pap	indeterminate	×	regular	×	indeterminate	×	3	×
12	21	absent	regular	absent	Noncancerous	Gastritis	indeterminate	×	irregular	×	irregular	×	3	○
12	37	present	irregular	irregular	Canverous	tub1>tub2	present	○	regular	×	absent	×	2	×
12	30	absent	regular	regular	Noncancerous	Gastritis	absent	○	regular	○	absent	×	1	○
12	24	present	absent	irregular	Canverous	tub1>muc>pap	present	○	regular	×	absent	×	3-LGA	×
12	40	absent	irregular	irregular	Noncancerous	Xanthoma	indeterminate	×	irregular	○	irregular	○	3	○
12	25	present	irregular	irregular	Canverous	tub1	absent	×	regular	×	absent	×	2	×
12	1	present	irregular	regular	Canverous	tub1	present	○	irregular	○	irregular	×	4	○
12	6	present	regular	regular	Noncancerous	Low-grade adenoma	absent	×	regular	○	regular	○	1	○
12	17	present	absent	regular	Noncancerous	Low-grade adenoma	absent	×	regular	×	regular	○	1	○
12	22	present	absent	regular	Noncancerous	Gastritis	absent	×	regular	×	regular	○	1	○
12	39	present	irregular	irregular	Canverous	tub1-2	absent	×	regular	×	regular	×	1	×
12	9	absent	irregular	regular	Noncancerous	Gastritis	indeterminate	×	regular	×	regular	○	3	○
12	28	present	regular	regular	Noncancerous	Gastritis	present	○	irregular	×	irregular	×	5	×
12	2	present	irregular	irregular	Canverous	tub1	present	○	irregular	○	irregular	○	4	○
12	35	present	irregular	irregular	Canverous	tub1	present	○	irregular	○	absent	×	4	○
12	26	present	regular	regular	Noncancerous	Gastritis	present	○	regular	○	regular	○	2	○
12	19	present	absent	irregular	Canverous	tub2>tub1	present	○	absent	○	regular	×	2	×
12	10	absent	regular	regular	Noncancerous	Gastritis	present	×	regular	○	regular	○	3-LGA	○
12	8	present	regular	absent	Noncancerous	Gastritis	present	○	regular	○	absent	○	2	○
12	32	present	irregular	irregular	Canverous	tub1>tub2	present	○	irregular	○	absent	×	5	○
12	15	present	regular	regular	Noncancerous	Gastritis	present	○	regular	○	regular	○	2	○
12	14	present	regular	absent	Noncancerous	Gastritis	present	○	regular	○	absent	○	2	○
12	4	present	irregular	irregular	Canverous	tub1>tub2	present	○	irregular	○	absent	×	4	○
12	36	present	irregular	irregular	Canverous	tub1	present	○	regular	×	regular	×	3-LGA	×
12	29	absent	regular	regular	Noncancerous	Gastritis	indeterminate	×	irregular	×	regular	○	3	○
12	34	present	absent	irregular	Canverous	tub1	present	○	absent	○	irregular	○	4	○
12	12	absent	irregular	absent	Noncancerous	Gastritis	present	×	regular	×	irregular	×	5	×
13	11	present	irregular	irregular	Canverous	tub2>por1	present	○	regular	×	irregular	○	4	○
13	18	present	irregular	irregular	Canverous	tub1	present	○	irregular	○	irregular	○	4	○
13	27	absent	regular	regular	Noncancerous	Gastritis	absent	○	irregular	×	regular	○	2	○
13	31	present	irregular	irregular	Canverous	tub1>tub2	absent	×	irregular	○	irregular	○	1	×
13	23	present	irregular	irregular	Canverous	tub1	present	○	irregular	○	regular	×	4	○
13	33	present	irregular	irregular	Canverous	tub2>tub1	present	○	irregular	○	absent	×	4	○
13	38	absent	regular	regular	Noncancerous	Gastritis	absent	○	regular	○	absent	×	1	○
13	20	present	regular	regular	Noncancerous	Gastritis	present	○	irregular	×	regular	○	4	×
13	13	absent	regular	absent	Noncancerous	Gastritis	absent	○	irregular	×	absent	○	2	○
13	7	present	irregular	irregular	Canverous	tub1	indeterminate	×	regular	×	regular	×	3	×
13	3	present	irregular	irregular	Canverous	tub1	present	○	irregular	○	irregular	○	5	○
13	5	present	irregular	absent	Canverous	tub1	present	○	irregular	○	absent	○	4	○
13	16	present	irregular	irregular	Canverous	tub1>tub2>pap	present	○	regular	×	irregular	○	4	○
13	21	absent	regular	absent	Noncancerous	Gastritis	present	×	absent	×	absent	○	3	○
13	37	present	irregular	irregular	Canverous	tub1>tub2	present	○	indeterminate	×	irregular	○	4	○
13	30	absent	regular	regular	Noncancerous	Gastritis	absent	○	irregular	×	irregular	×	2	○
13	24	present	absent	irregular	Canverous	tub1>muc>pap	present	○	irregular	×	absent	×	5	○
13	40	absent	irregular	irregular	Noncancerous	Xanthoma	absent	○	irregular	○	regular	×	1	○
13	25	present	irregular	irregular	Canverous	tub1	present	○	absent	×	irregular	○	4	○
13	1	present	irregular	regular	Canverous	tub1	present	○	irregular	○	absent	×	4	○
13	6	present	regular	regular	Noncancerous	Low-grade adenoma	absent	×	irregular	×	irregular	×	2	○
13	17	present	absent	regular	Noncancerous	Low-grade adenoma	present	○	absent	○	regular	○	3-LGA	○
13	22	present	absent	regular	Noncancerous	Gastritis	present	○	absent	○	regular	○	1	○
13	39	present	irregular	irregular	Canverous	tub1-2	present	○	regular	×	regular	×	2	×
13	9	absent	irregular	regular	Noncancerous	Gastritis	present	×	irregular	○	irregular	×	4	×
13	28	present	regular	regular	Noncancerous	Gastritis	present	○	irregular	×	irregular	×	4	×
13	2	present	irregular	irregular	Canverous	tub1	absent	×	irregular	○	irregular	○	2	×
13	35	present	irregular	irregular	Canverous	tub1	present	○	indeterminate	×	absent	×	3	×
13	26	present	regular	regular	Noncancerous	Gastritis	absent	×	regular	○	regular	○	2	○
13	19	present	absent	irregular	Canverous	tub2>tub1	present	○	absent	○	regular	×	2	×
13	10	absent	regular	regular	Noncancerous	Gastritis	present	×	irregular	×	regular	○	4	×
13	8	present	regular	absent	Noncancerous	Gastritis	present	○	regular	○	regular	×	1	○
13	32	present	irregular	irregular	Canverous	tub1>tub2	present	○	irregular	○	absent	×	5	○
13	15	present	regular	regular	Noncancerous	Gastritis	present	○	irregular	×	irregular	×	4	×
13	14	present	regular	absent	Noncancerous	Gastritis	present	○	regular	○	absent	○	2	○
13	4	present	irregular	irregular	Canverous	tub1>tub2	present	○	irregular	○	irregular	○	4	○
13	36	present	irregular	irregular	Canverous	tub1	indeterminate	×	irregular	○	regular	×	3	×
13	29	absent	regular	regular	Noncancerous	Gastritis	absent	○	irregular	×	regular	○	2	○
13	34	present	absent	irregular	Canverous	tub1	present	○	absent	○	irregular	○	4	○
13	12	absent	irregular	absent	Noncancerous	Gastritis	absent	○	irregular	○	absent	○	2	○
14	11	present	irregular	irregular	Canverous	tub2>por1	absent	×	regular	×	regular	×	1	×
14	18	present	irregular	irregular	Canverous	tub1	present	○	regular	×	irregular	○	4	○
14	27	absent	regular	regular	Noncancerous	Gastritis	absent	○	regular	○	regular	○	1	○
14	31	present	irregular	irregular	Canverous	tub1>tub2	present	○	regular	×	irregular	○	4	○
14	23	present	irregular	irregular	Canverous	tub1	absent	×	irregular	○	regular	×	2	×
14	33	present	irregular	irregular	Canverous	tub2>tub1	present	○	irregular	○	irregular	○	5	○
14	38	absent	regular	regular	Noncancerous	Gastritis	absent	○	regular	○	regular	○	1	○
14	20	present	regular	regular	Noncancerous	Gastritis	absent	×	regular	○	regular	○	1	○
14	13	absent	regular	absent	Noncancerous	Gastritis	present	×	regular	○	regular	×	2	○
14	7	present	irregular	irregular	Canverous	tub1	absent	×	regular	×	regular	×	1	×
14	3	present	irregular	irregular	Canverous	tub1	present	○	irregular	○	irregular	○	5	○
14	5	present	irregular	absent	Canverous	tub1	absent	×	irregular	○	regular	×	2	×
14	16	present	irregular	irregular	Canverous	tub1>tub2>pap	indeterminate	×	regular	×	irregular	○	3	×
14	21	absent	regular	absent	Noncancerous	Gastritis	present	×	indeterminate	×	indeterminate	×	3	○
14	37	present	irregular	irregular	Canverous	tub1>tub2	absent	×	regular	×	irregular	○	2	×
14	30	absent	regular	regular	Noncancerous	Gastritis	absent	○	regular	○	regular	○	1	○
14	24	present	absent	irregular	Canverous	tub1>muc>pap	present	○	irregular	×	irregular	○	4	○
14	40	absent	irregular	irregular	Noncancerous	Xanthoma	absent	○	irregular	○	regular	×	2	○
14	25	present	irregular	irregular	Canverous	tub1	absent	×	indeterminate	×	irregular	○	2	×
14	1	present	irregular	regular	Canverous	tub1	present	○	regular	×	irregular	×	4	○
14	6	present	regular	regular	Noncancerous	Low-grade adenoma	present	○	indeterminate	×	irregular	×	4	×
14	17	present	absent	regular	Noncancerous	Low-grade adenoma	absent	×	indeterminate	×	regular	○	2	○
14	22	present	absent	regular	Noncancerous	Gastritis	absent	×	indeterminate	×	regular	○	1	○
14	39	present	irregular	irregular	Canverous	tub1-2	absent	×	regular	×	regular	×	1	×
14	9	absent	irregular	regular	Noncancerous	Gastritis	absent	○	indeterminate	×	irregular	×	2	○
14	28	present	regular	regular	Noncancerous	Gastritis	present	○	regular	○	regular	○	2	○
14	2	present	irregular	irregular	Canverous	tub1	present	○	irregular	○	irregular	○	5	○
14	35	present	irregular	irregular	Canverous	tub1	present	○	irregular	○	irregular	○	4	○
14	26	present	regular	regular	Noncancerous	Gastritis	absent	×	regular	○	regular	○	1	○
14	19	present	absent	irregular	Canverous	tub2>tub1	absent	×	indeterminate	×	regular	×	2	×
14	10	absent	regular	regular	Noncancerous	Gastritis	absent	○	regular	○	regular	○	1	○
14	8	present	regular	absent	Noncancerous	Gastritis	absent	×	regular	○	regular	×	1	○
14	32	present	irregular	irregular	Canverous	tub1>tub2	present	○	irregular	○	absent	×	5	○
14	15	present	regular	regular	Noncancerous	Gastritis	present	○	regular	○	irregular	×	4	×
14	14	present	regular	absent	Noncancerous	Gastritis	present	○	regular	○	regular	×	1	○
14	4	present	irregular	irregular	Canverous	tub1>tub2	present	○	irregular	○	irregular	○	5	○
14	36	present	irregular	irregular	Canverous	tub1	absent	×	regular	×	regular	×	1	×
14	29	absent	regular	regular	Noncancerous	Gastritis	absent	○	regular	○	regular	○	2	○
14	34	present	absent	irregular	Canverous	tub1	present	○	indeterminate	×	regular	×	3	×
14	12	absent	irregular	absent	Noncancerous	Gastritis	indeterminate	×	irregular	○	absent	○	3	○
15	11	present	irregular	irregular	Canverous	tub2>por1	present	○	irregular	○	absent	×	5	○
15	18	present	irregular	irregular	Canverous	tub1	present	○	regular	×	irregular	○	4	○
15	27	absent	regular	regular	Noncancerous	Gastritis	absent	○	irregular	×	absent	×	2	○
15	31	present	irregular	irregular	Canverous	tub1>tub2	absent	×	regular	×	absent	×	1	×
15	23	present	irregular	irregular	Canverous	tub1	absent	×	irregular	○	indeterminate	×	2	×
15	33	present	irregular	irregular	Canverous	tub2>tub1	present	○	irregular	○	absent	×	5	○
15	38	absent	regular	regular	Noncancerous	Gastritis	present	×	indeterminate	×	absent	×	3	○
15	20	present	regular	regular	Noncancerous	Gastritis	present	○	regular	○	indeterminate	×	3	○
15	13	absent	regular	absent	Noncancerous	Gastritis	present	×	irregular	×	absent	○	5	×
15	7	present	irregular	irregular	Canverous	tub1	absent	×	irregular	○	regular	×	2	×
15	3	present	irregular	irregular	Canverous	tub1	absent	×	irregular	○	absent	×	2	×
15	5	present	irregular	absent	Canverous	tub1	present	○	irregular	○	absent	○	5	○
15	16	present	irregular	irregular	Canverous	tub1>tub2>pap	absent	×	regular	×	regular	×	1	×
15	21	absent	regular	absent	Noncancerous	Gastritis	present	×	irregular	×	absent	○	5	×
15	37	present	irregular	irregular	Canverous	tub1>tub2	present	○	regular	×	regular	×	2	×
15	30	absent	regular	regular	Noncancerous	Gastritis	present	×	regular	○	absent	×	2	○
15	24	present	absent	irregular	Canverous	tub1>muc>pap	absent	×	regular	×	regular	×	1	×
15	40	absent	irregular	irregular	Noncancerous	Xanthoma	absent	○	regular	×	irregular	○	2	○
15	25	present	irregular	irregular	Canverous	tub1	absent	×	absent	×	irregular	○	2	×
15	1	present	irregular	regular	Canverous	tub1	absent	×	regular	×	regular	○	1	×
15	6	present	regular	regular	Noncancerous	Low-grade adenoma	present	○	absent	×	irregular	×	4	×
15	17	present	absent	regular	Noncancerous	Low-grade adenoma	absent	×	absent	○	regular	○	1	○
15	22	present	absent	regular	Noncancerous	Gastritis	present	○	absent	○	regular	○	3-LGA	○
15	39	present	irregular	irregular	Canverous	tub1-2	absent	×	regular	×	indeterminate	×	1	×
15	9	absent	irregular	regular	Noncancerous	Gastritis	present	×	regular	×	indeterminate	×	3	○
15	28	present	regular	regular	Noncancerous	Gastritis	present	○	regular	○	irregular	×	4	×
15	2	present	irregular	irregular	Canverous	tub1	indeterminate	×	irregular	○	irregular	○	3	×
15	35	present	irregular	irregular	Canverous	tub1	present	○	irregular	○	irregular	○	5	○
15	26	present	regular	regular	Noncancerous	Gastritis	present	○	irregular	×	regular	○	4	×
15	19	present	absent	irregular	Canverous	tub2>tub1	present	○	absent	○	regular	×	2	×
15	10	absent	regular	regular	Noncancerous	Gastritis	present	×	regular	○	irregular	×	4	×
15	8	present	regular	absent	Noncancerous	Gastritis	indeterminate	×	regular	○	absent	○	3	○
15	32	present	irregular	irregular	Canverous	tub1>tub2	absent	×	irregular	○	absent	×	2	×
15	15	present	regular	regular	Noncancerous	Gastritis	present	○	irregular	×	absent	×	5	×
15	14	present	regular	absent	Noncancerous	Gastritis	present	○	regular	○	absent	○	2	○
15	4	present	irregular	irregular	Canverous	tub1>tub2	indeterminate	×	regular	×	regular	×	3	×
15	36	present	irregular	irregular	Canverous	tub1	absent	×	regular	×	regular	×	1	×
15	29	absent	regular	regular	Noncancerous	Gastritis	absent	○	regular	○	regular	○	1	○
15	34	present	absent	irregular	Canverous	tub1	present	○	irregular	×	regular	×	4	○
15	12	absent	irregular	absent	Noncancerous	Gastritis	present	×	irregular	○	absent	○	5	×
16	11	present	irregular	irregular	Canverous	tub2>por1	present	○	irregular	○	irregular	○	4	○
16	18	present	irregular	irregular	Canverous	tub1	present	○	irregular	○	irregular	○	4	○
16	27	absent	regular	regular	Noncancerous	Gastritis	present	×	regular	○	irregular	×	3	○
16	31	present	irregular	irregular	Canverous	tub1>tub2	present	○	regular	×	regular	×	2	×
16	23	present	irregular	irregular	Canverous	tub1	present	○	irregular	○	regular	×	4	○
16	33	present	irregular	irregular	Canverous	tub2>tub1	present	○	indeterminate	×	irregular	○	3	×
16	38	absent	regular	regular	Noncancerous	Gastritis	present	×	indeterminate	×	regular	○	2	○
16	20	present	regular	regular	Noncancerous	Gastritis	present	○	indeterminate	×	regular	○	2	○
16	13	absent	regular	absent	Noncancerous	Gastritis	present	×	indeterminate	×	absent	○	4	×
16	7	present	irregular	irregular	Canverous	tub1	present	○	indeterminate	×	indeterminate	×	3	×
16	3	present	irregular	irregular	Canverous	tub1	absent	×	indeterminate	×	regular	×	2	×
16	5	present	irregular	absent	Canverous	tub1	present	○	regular	×	absent	○	2	×
16	16	present	irregular	irregular	Canverous	tub1>tub2>pap	absent	×	indeterminate	×	regular	×	1	×
16	21	absent	regular	absent	Noncancerous	Gastritis	present	×	indeterminate	×	absent	○	4	×
16	37	present	irregular	irregular	Canverous	tub1>tub2	present	○	regular	×	regular	×	1	×
16	30	absent	regular	regular	Noncancerous	Gastritis	absent	○	regular	○	regular	○	1	○
16	24	present	absent	irregular	Canverous	tub1>muc>pap	absent	×	indeterminate	×	indeterminate	×	1	×
16	40	absent	irregular	irregular	Noncancerous	Xanthoma	present	×	regular	×	regular	×	1	○
16	25	present	irregular	irregular	Canverous	tub1	absent	×	regular	×	indeterminate	×	1	×
16	1	present	irregular	regular	Canverous	tub1	present	○	indeterminate	×	indeterminate	×	2	×
16	6	present	regular	regular	Noncancerous	Low-grade adenoma	present	○	indeterminate	×	indeterminate	×	3	○
16	17	present	absent	regular	Noncancerous	Low-grade adenoma	present	○	absent	○	regular	○	3	○
16	22	present	absent	regular	Noncancerous	Gastritis	present	○	absent	○	regular	○	3	○
16	39	present	irregular	irregular	Canverous	tub1-2	present	○	irregular	○	regular	×	4	○
16	9	absent	irregular	regular	Noncancerous	Gastritis	present	×	indeterminate	×	regular	○	3	○
16	28	present	regular	regular	Noncancerous	Gastritis	present	○	irregular	×	indeterminate	×	4	×
16	2	present	irregular	irregular	Canverous	tub1	present	○	regular	×	regular	×	2	×
16	35	present	irregular	irregular	Canverous	tub1	present	○	irregular	○	irregular	○	4	○
16	26	present	regular	regular	Noncancerous	Gastritis	present	○	indeterminate	×	regular	○	2	○
16	19	present	absent	irregular	Canverous	tub2>tub1	present	○	absent	○	regular	×	3	×
16	10	absent	regular	regular	Noncancerous	Gastritis	present	×	indeterminate	×	regular	○	3	○
16	8	present	regular	absent	Noncancerous	Gastritis	present	○	indeterminate	×	regular	×	2	○
16	32	present	irregular	irregular	Canverous	tub1>tub2	present	○	irregular	○	irregular	○	4	○
16	15	present	regular	regular	Noncancerous	Gastritis	present	○	irregular	×	irregular	×	4	×
16	14	present	regular	absent	Noncancerous	Gastritis	present	○	indeterminate	×	irregular	×	4	×
16	4	present	irregular	irregular	Canverous	tub1>tub2	present	○	irregular	○	irregular	○	4	○
16	36	present	irregular	irregular	Canverous	tub1	present	○	indeterminate	×	indeterminate	×	3	×
16	29	absent	regular	regular	Noncancerous	Gastritis	absent	○	indeterminate	×	indeterminate	×	2	○
16	34	present	absent	irregular	Canverous	tub1	present	○	irregular	×	indeterminate	×	4	○
16	12	absent	irregular	absent	Noncancerous	Gastritis	absent	○	irregular	○	irregular	×	2	○
17	11	present	irregular	irregular	Canverous	tub2>por1	present	○	irregular	○	absent	×	5	○
17	18	present	irregular	irregular	Canverous	tub1	present	○	irregular	○	regular	×	4	○
17	27	absent	regular	regular	Noncancerous	Gastritis	absent	○	regular	○	regular	○	1	○
17	31	present	irregular	irregular	Canverous	tub1>tub2	absent	×	irregular	○	regular	×	2	×
17	23	present	irregular	irregular	Canverous	tub1	absent	×	irregular	○	irregular	○	2	×
17	33	present	irregular	irregular	Canverous	tub2>tub1	present	○	irregular	○	absent	×	4	○
17	38	absent	regular	regular	Noncancerous	Gastritis	present	×	regular	○	absent	×	2	○
17	20	present	regular	regular	Noncancerous	Gastritis	present	○	irregular	×	irregular	×	5	×
17	13	absent	regular	absent	Noncancerous	Gastritis	absent	○	irregular	×	absent	○	1	○
17	7	present	irregular	irregular	Canverous	tub1	absent	×	regular	×	irregular	○	2	×
17	3	present	irregular	irregular	Canverous	tub1	absent	×	irregular	○	irregular	○	2	×
17	5	present	irregular	absent	Canverous	tub1	present	○	irregular	○	absent	○	4	○
17	16	present	irregular	irregular	Canverous	tub1>tub2>pap	absent	×	irregular	○	irregular	○	2	×
17	21	absent	regular	absent	Noncancerous	Gastritis	present	×	indeterminate	×	irregular	×	4	×
17	37	present	irregular	irregular	Canverous	tub1>tub2	present	○	regular	×	irregular	○	4	○
17	30	absent	regular	regular	Noncancerous	Gastritis	present	×	regular	○	regular	○	1	○
17	24	present	absent	irregular	Canverous	tub1>muc>pap	absent	×	irregular	×	irregular	○	2	×
17	40	absent	irregular	irregular	Noncancerous	Xanthoma	present	×	irregular	○	irregular	○	5	×
17	25	present	irregular	irregular	Canverous	tub1	absent	×	regular	×	irregular	○	2	×
17	1	present	irregular	regular	Canverous	tub1	absent	×	irregular	○	regular	○	2	×
17	6	present	regular	regular	Noncancerous	Low-grade adenoma	absent	×	irregular	×	irregular	×	1	○
17	17	present	absent	regular	Noncancerous	Low-grade adenoma	absent	×	regular	×	irregular	×	1	○
17	22	present	absent	regular	Noncancerous	Gastritis	present	○	regular	×	regular	○	1	○
17	39	present	irregular	irregular	Canverous	tub1-2	absent	×	irregular	○	irregular	○	2	×
17	9	absent	irregular	regular	Noncancerous	Gastritis	absent	○	irregular	○	irregular	×	1	○
17	28	present	regular	regular	Noncancerous	Gastritis	present	○	irregular	×	irregular	×	4	×
17	2	present	irregular	irregular	Canverous	tub1	absent	×	irregular	○	regular	×	2	×
17	35	present	irregular	irregular	Canverous	tub1	absent	×	irregular	○	absent	×	1	×
17	26	present	regular	regular	Noncancerous	Gastritis	present	○	irregular	×	regular	○	4	×
17	19	present	absent	irregular	Canverous	tub2>tub1	present	○	regular	×	regular	×	2	×
17	10	absent	regular	regular	Noncancerous	Gastritis	absent	○	regular	○	irregular	×	2	○
17	8	present	regular	absent	Noncancerous	Gastritis	absent	×	regular	○	absent	○	1	○
17	32	present	irregular	irregular	Canverous	tub1>tub2	absent	×	irregular	○	absent	×	2	×
17	15	present	regular	regular	Noncancerous	Gastritis	present	○	irregular	×	irregular	×	5	×
17	14	present	regular	absent	Noncancerous	Gastritis	present	○	regular	○	absent	○	2	○
17	4	present	irregular	irregular	Canverous	tub1>tub2	absent	×	regular	×	absent	×	2	×
17	36	present	irregular	irregular	Canverous	tub1	absent	×	regular	×	regular	×	1	×
17	29	absent	regular	regular	Noncancerous	Gastritis	absent	○	irregular	×	regular	○	2	○
17	34	present	absent	irregular	Canverous	tub1	present	○	regular	×	regular	×	2	×
17	12	absent	irregular	absent	Noncancerous	Gastritis	absent	○	irregular	○	absent	○	2	○
18	11	present	irregular	irregular	Canverous	tub2>por1	present	○	irregular	○	irregular	○	4	○
18	18	present	irregular	irregular	Canverous	tub1	present	○	regular	×	regular	×	1	×
18	27	absent	regular	regular	Noncancerous	Gastritis	absent	○	irregular	×	absent	×	2	○
18	31	present	irregular	irregular	Canverous	tub1>tub2	present	○	regular	×	irregular	○	4	○
18	23	present	irregular	irregular	Canverous	tub1	present	○	regular	×	irregular	○	4	○
18	33	present	irregular	irregular	Canverous	tub2>tub1	present	○	irregular	○	absent	×	4	○
18	38	absent	regular	regular	Noncancerous	Gastritis	present	×	irregular	×	regular	○	4	×
18	20	present	regular	regular	Noncancerous	Gastritis	present	○	regular	○	regular	○	2	○
18	13	absent	regular	absent	Noncancerous	Gastritis	present	×	irregular	×	absent	○	5	×
18	7	present	irregular	irregular	Canverous	tub1	present	○	regular	×	irregular	○	4	○
18	3	present	irregular	irregular	Canverous	tub1	present	○	irregular	○	absent	×	5	○
18	5	present	irregular	absent	Canverous	tub1	present	○	absent	×	absent	○	3	×
18	16	present	irregular	irregular	Canverous	tub1>tub2>pap	present	○	irregular	○	absent	×	4	○
18	21	absent	regular	absent	Noncancerous	Gastritis	present	×	absent	×	absent	○	3	○
18	37	present	irregular	irregular	Canverous	tub1>tub2	present	○	absent	×	irregular	○	4	○
18	30	absent	regular	regular	Noncancerous	Gastritis	present	×	irregular	×	absent	×	4	×
18	24	present	absent	irregular	Canverous	tub1>muc>pap	present	○	absent	○	absent	×	3	×
18	40	absent	irregular	irregular	Noncancerous	Xanthoma	present	×	regular	×	irregular	○	4	×
18	25	present	irregular	irregular	Canverous	tub1	present	○	regular	×	irregular	○	4	○
18	1	present	irregular	regular	Canverous	tub1	absent	×	regular	×	irregular	×	2	×
18	6	present	regular	regular	Noncancerous	Low-grade adenoma	present	○	irregular	×	regular	○	4	×
18	17	present	absent	regular	Noncancerous	Low-grade adenoma	absent	×	indeterminate	×	regular	○	1	○
18	22	present	absent	regular	Noncancerous	Gastritis	present	○	regular	×	irregular	×	4	×
18	39	present	irregular	irregular	Canverous	tub1-2	absent	×	irregular	○	irregular	○	2	×
18	9	absent	irregular	regular	Noncancerous	Gastritis	present	×	irregular	○	absent	×	4	×
18	28	present	regular	regular	Noncancerous	Gastritis	present	○	irregular	×	irregular	×	4	×
18	2	present	irregular	irregular	Canverous	tub1	present	○	irregular	○	absent	×	5	○
18	35	present	irregular	irregular	Canverous	tub1	present	○	irregular	○	irregular	○	4	○
18	26	present	regular	regular	Noncancerous	Gastritis	present	○	irregular	×	regular	○	4	×
18	19	present	absent	irregular	Canverous	tub2>tub1	present	○	regular	×	irregular	○	4	○
18	10	absent	regular	regular	Noncancerous	Gastritis	present	×	regular	○	regular	○	1	○
18	8	present	regular	absent	Noncancerous	Gastritis	present	○	irregular	×	absent	○	4	×
18	32	present	irregular	irregular	Canverous	tub1>tub2	absent	×	absent	×	absent	×	2	×
18	15	present	regular	regular	Noncancerous	Gastritis	absent	×	irregular	×	absent	×	2	○
18	14	present	regular	absent	Noncancerous	Gastritis	present	○	irregular	×	absent	○	4	×
18	4	present	irregular	irregular	Canverous	tub1>tub2	present	○	irregular	○	irregular	○	4	○
18	36	present	irregular	irregular	Canverous	tub1	absent	×	regular	×	regular	×	1	×
18	29	absent	regular	regular	Noncancerous	Gastritis	present	×	irregular	×	irregular	×	4	×
18	34	present	absent	irregular	Canverous	tub1	present	○	absent	○	absent	×	3	×
18	12	absent	irregular	absent	Noncancerous	Gastritis	present	×	irregular	○	absent	○	4	×
19	11	present	irregular	irregular	Canverous	tub2>por1	present	○	irregular	○	irregular	○	5	○
19	18	present	irregular	irregular	Canverous	tub1	absent	×	regular	×	regular	×	2	×
19	27	absent	regular	regular	Noncancerous	Gastritis	absent	○	regular	○	regular	○	1	○
19	31	present	irregular	irregular	Canverous	tub1>tub2	present	○	irregular	○	irregular	○	5	○
19	23	present	irregular	irregular	Canverous	tub1	present	○	irregular	○	irregular	○	5	○
19	33	present	irregular	irregular	Canverous	tub2>tub1	present	○	irregular	○	irregular	○	5	○
19	38	absent	regular	regular	Noncancerous	Gastritis	present	×	regular	○	absent	×	1	○
19	20	present	regular	regular	Noncancerous	Gastritis	absent	×	regular	○	regular	○	1	○
19	13	absent	regular	absent	Noncancerous	Gastritis	present	×	irregular	×	absent	○	5	×
19	7	present	irregular	irregular	Canverous	tub1	present	○	irregular	○	irregular	○	5	○
19	3	present	irregular	irregular	Canverous	tub1	present	○	irregular	○	irregular	○	5	○
19	5	present	irregular	absent	Canverous	tub1	present	○	irregular	○	irregular	×	4	○
19	16	present	irregular	irregular	Canverous	tub1>tub2>pap	present	○	irregular	○	irregular	○	5	○
19	21	absent	regular	absent	Noncancerous	Gastritis	present	×	irregular	×	irregular	×	4	×
19	37	present	irregular	irregular	Canverous	tub1>tub2	present	○	regular	×	regular	×	1	×
19	30	absent	regular	regular	Noncancerous	Gastritis	absent	○	regular	○	regular	○	1	○
19	24	present	absent	irregular	Canverous	tub1>muc>pap	present	○	irregular	×	irregular	○	5	○
19	40	absent	irregular	irregular	Noncancerous	Xanthoma	present	×	regular	×	regular	×	2	○
19	25	present	irregular	irregular	Canverous	tub1	present	○	indeterminate	×	irregular	○	4	○
19	1	present	irregular	regular	Canverous	tub1	present	○	regular	×	regular	○	3-LGA	×
19	6	present	regular	regular	Noncancerous	Low-grade adenoma	present	○	irregular	×	irregular	×	4	×
19	17	present	absent	regular	Noncancerous	Low-grade adenoma	present	○	absent	○	regular	○	3-LGA	○
19	22	present	absent	regular	Noncancerous	Gastritis	present	○	absent	○	regular	○	3-LGA	○
19	39	present	irregular	irregular	Canverous	tub1-2	absent	×	regular	×	regular	×	1	×
19	9	absent	irregular	regular	Noncancerous	Gastritis	present	×	irregular	○	irregular	×	5	×
19	28	present	regular	regular	Noncancerous	Gastritis	present	○	regular	○	regular	○	1	○
19	2	present	irregular	irregular	Canverous	tub1	present	○	irregular	○	irregular	○	5	○
19	35	present	irregular	irregular	Canverous	tub1	present	○	irregular	○	irregular	○	4	○
19	26	present	regular	regular	Noncancerous	Gastritis	absent	×	regular	○	regular	○	1	○
19	19	present	absent	irregular	Canverous	tub2>tub1	absent	×	absent	○	regular	×	3-LGA	×
19	10	absent	regular	regular	Noncancerous	Gastritis	absent	○	regular	○	regular	○	1	○
19	8	present	regular	absent	Noncancerous	Gastritis	absent	×	regular	○	regular	×	1	○
19	32	present	irregular	irregular	Canverous	tub1>tub2	present	○	irregular	○	irregular	○	5	○
19	15	present	regular	regular	Noncancerous	Gastritis	present	○	irregular	×	irregular	×	5	×
19	14	present	regular	absent	Noncancerous	Gastritis	present	○	regular	○	regular	×	1	○
19	4	present	irregular	irregular	Canverous	tub1>tub2	present	○	irregular	○	irregular	○	5	○
19	36	present	irregular	irregular	Canverous	tub1	present	○	regular	×	regular	×	2	×
19	29	absent	regular	regular	Noncancerous	Gastritis	absent	○	regular	○	regular	○	2	○
19	34	present	absent	irregular	Canverous	tub1	present	○	absent	○	regular	×	3-LGA	×
19	12	absent	irregular	absent	Noncancerous	Gastritis	present	×	irregular	○	irregular	×	5	×
20	11	present	irregular	irregular	Canverous	tub2>por1	present	○	irregular	○	irregular	○	5	○
20	18	present	irregular	irregular	Canverous	tub1	present	○	regular	×	regular	×	1	×
20	27	absent	regular	regular	Noncancerous	Gastritis	present	×	irregular	×	absent	×	4	×
20	31	present	irregular	irregular	Canverous	tub1>tub2	present	○	regular	×	regular	×	1	×
20	23	present	irregular	irregular	Canverous	tub1	absent	×	regular	×	regular	×	1	×
20	33	present	irregular	irregular	Canverous	tub2>tub1	present	○	irregular	○	absent	×	5	○
20	38	absent	regular	regular	Noncancerous	Gastritis	present	×	regular	○	regular	○	2	○
20	20	present	regular	regular	Noncancerous	Gastritis	present	○	regular	○	regular	○	2	○
20	13	absent	regular	absent	Noncancerous	Gastritis	present	×	irregular	×	irregular	×	4	×
20	7	present	irregular	irregular	Canverous	tub1	present	○	regular	×	regular	×	3-LGA	×
20	3	present	irregular	irregular	Canverous	tub1	present	○	irregular	○	absent	×	4	○
20	5	present	irregular	absent	Canverous	tub1	present	○	irregular	○	absent	○	5	○
20	16	present	irregular	irregular	Canverous	tub1>tub2>pap	present	○	regular	×	regular	×	3-LGA	×
20	21	absent	regular	absent	Noncancerous	Gastritis	present	×	absent	×	irregular	×	4	×
20	37	present	irregular	irregular	Canverous	tub1>tub2	present	○	absent	×	irregular	○	5	○
20	30	absent	regular	regular	Noncancerous	Gastritis	present	×	regular	○	regular	○	2	○
20	24	present	absent	irregular	Canverous	tub1>muc>pap	present	○	absent	○	irregular	○	4	○
20	40	absent	irregular	irregular	Noncancerous	Xanthoma	absent	○	regular	×	regular	×	1	○
20	25	present	irregular	irregular	Canverous	tub1	present	○	absent	×	regular	×	3-LGA	×
20	1	present	irregular	regular	Canverous	tub1	present	○	irregular	○	irregular	×	4	○
20	6	present	regular	regular	Noncancerous	Low-grade adenoma	present	○	irregular	×	irregular	×	4	×
20	17	present	absent	regular	Noncancerous	Low-grade adenoma	present	○	absent	○	regular	○	3-LGA	○
20	22	present	absent	regular	Noncancerous	Gastritis	present	○	absent	○	regular	○	3-LGA	○
20	39	present	irregular	irregular	Canverous	tub1-2	absent	×	regular	×	regular	×	1	×
20	9	absent	irregular	regular	Noncancerous	Gastritis	present	×	absent	×	regular	○	2	○
20	28	present	regular	regular	Noncancerous	Gastritis	present	○	regular	○	regular	○	2	○
20	2	present	irregular	irregular	Canverous	tub1	present	○	irregular	○	absent	×	4	○
20	35	present	irregular	irregular	Canverous	tub1	present	○	irregular	○	irregular	○	5	○
20	26	present	regular	regular	Noncancerous	Gastritis	present	○	regular	○	regular	○	2	○
20	19	present	absent	irregular	Canverous	tub2>tub1	present	○	absent	○	regular	×	3-LGA	×
20	10	absent	regular	regular	Noncancerous	Gastritis	absent	○	regular	○	regular	○	1	○
20	8	present	regular	absent	Noncancerous	Gastritis	present	○	regular	○	regular	×	2	○
20	32	present	irregular	irregular	Canverous	tub1>tub2	present	○	irregular	○	absent	×	5	○
20	15	present	regular	regular	Noncancerous	Gastritis	present	○	irregular	×	absent	×	4	×
20	14	present	regular	absent	Noncancerous	Gastritis	present	○	regular	○	absent	○	1	○
20	4	present	irregular	irregular	Canverous	tub1>tub2	present	○	irregular	○	absent	×	5	○
20	36	present	irregular	irregular	Canverous	tub1	absent	×	regular	×	regular	×	2	×
20	29	absent	regular	regular	Noncancerous	Gastritis	absent	○	regular	○	regular	○	1	○
20	34	present	absent	irregular	Canverous	tub1	present	○	absent	○	regular	×	3-LGA	×
20	12	absent	irregular	absent	Noncancerous	Gastritis	present	×	irregular	○	absent	○	4	×
21	1	present	irregular	regular	Canverous	tub1	present	○	regular	×	regular	○	2	×
21	2	present	irregular	irregular	Canverous	tub1	present	○	irregular	○	irregular	○	4	○
21	3	present	irregular	irregular	Canverous	tub1	present	○	irregular	○	absent	×	4	○
21	4	present	irregular	irregular	Canverous	tub1>tub2	present	○	regular	×	absent	×	2	×
21	5	present	irregular	absent	Canverous	tub1	present	○	regular	×	regular	×	2	×
21	6	present	regular	regular	Noncancerous	Low-grade adenoma	present	○	absent	×	indeterminate	×	3	○
21	7	present	irregular	irregular	Canverous	tub1	absent	×	regular	×	regular	×	1	×
21	8	present	regular	absent	Noncancerous	Gastritis	absent	×	regular	○	regular	×	1	○
21	9	absent	irregular	regular	Noncancerous	Gastritis	present	×	absent	×	absent	×	3	○
21	10	absent	regular	regular	Noncancerous	Gastritis	present	×	regular	○	regular	○	3-LGA	○
21	11	present	irregular	irregular	Canverous	tub2>por1	present	○	irregular	○	irregular	○	5	○
21	12	absent	irregular	absent	Noncancerous	Gastritis	present	×	irregular	○	absent	○	5	×
21	13	absent	regular	absent	Noncancerous	Gastritis	absent	○	regular	○	absent	○	2	○
21	14	present	regular	absent	Noncancerous	Gastritis	present	○	regular	○	absent	○	3-LGA	○
21	15	present	regular	regular	Noncancerous	Gastritis	present	○	indeterminate	×	absent	×	3	○
21	16	present	irregular	irregular	Canverous	tub1>tub2>pap	absent	×	absent	×	regular	×	2	×
21	17	present	absent	regular	Noncancerous	Low-grade adenoma	absent	×	absent	○	regular	○	1	○
21	18	present	irregular	irregular	Canverous	tub1	present	○	regular	×	indeterminate	×	3	×
21	19	present	absent	irregular	Canverous	tub2>tub1	present	○	absent	○	irregular	○	4	○
21	20	present	regular	regular	Noncancerous	Gastritis	present	○	regular	○	regular	○	2	○
21	21	absent	regular	absent	Noncancerous	Gastritis	present	×	absent	×	absent	○	3	○
21	22	present	absent	regular	Noncancerous	Gastritis	present	○	absent	○	regular	○	1	○
21	23	present	irregular	irregular	Canverous	tub1	absent	×	regular	×	absent	×	1	×
21	24	present	absent	irregular	Canverous	tub1>muc>pap	present	○	indeterminate	×	absent	×	3	×
21	25	present	irregular	irregular	Canverous	tub1	present	○	absent	×	regular	×	2	×
21	26	present	regular	regular	Noncancerous	Gastritis	present	○	regular	○	regular	○	3-LGA	○
21	27	absent	regular	regular	Noncancerous	Gastritis	absent	○	absent	×	absent	×	2	○
21	28	present	regular	regular	Noncancerous	Gastritis	present	○	regular	○	regular	○	2	○
21	29	absent	regular	regular	Noncancerous	Gastritis	indeterminate	×	regular	○	regular	○	3	○
21	30	absent	regular	regular	Noncancerous	Gastritis	present	×	absent	×	absent	×	3	○
21	31	present	irregular	irregular	Canverous	tub1>tub2	present	○	regular	×	regular	×	2	×
21	32	present	irregular	irregular	Canverous	tub1>tub2	present	○	irregular	○	absent	×	5	○
21	33	present	irregular	irregular	Canverous	tub2>tub1	present	○	indeterminate	×	absent	×	3	×
21	34	present	absent	irregular	Canverous	tub1	present	○	absent	○	regular	×	3	×
21	35	present	irregular	irregular	Canverous	tub1	present	○	regular	×	irregular	○	4	○
21	36	present	irregular	irregular	Canverous	tub1	absent	×	regular	×	regular	×	1	×
21	37	present	irregular	irregular	Canverous	tub1>tub2	present	○	absent	×	indeterminate	×	3	×
21	38	absent	regular	regular	Noncancerous	Gastritis	present	×	regular	○	absent	×	2	○
21	39	present	irregular	irregular	Canverous	tub1-2	present	○	irregular	○	regular	×	4	○
21	40	absent	irregular	irregular	Noncancerous	Xanthoma	absent	○	regular	×	regular	×	1	○
22	11	present	irregular	irregular	Canverous	tub2>por1	indeterminate	×	irregular	○	absent	×	3	×
22	18	present	irregular	irregular	Canverous	tub1	present	○	indeterminate	×	indeterminate	×	3	×
22	27	absent	regular	regular	Noncancerous	Gastritis	indeterminate	×	irregular	×	irregular	×	3	○
22	31	present	irregular	irregular	Canverous	tub1>tub2	indeterminate	×	indeterminate	×	indeterminate	×	3	×
22	23	present	irregular	irregular	Canverous	tub1	present	○	indeterminate	×	indeterminate	×	3	×
22	33	present	irregular	irregular	Canverous	tub2>tub1	present	○	irregular	○	irregular	○	4	○
22	38	absent	regular	regular	Noncancerous	Gastritis	present	×	indeterminate	×	absent	×	3	○
22	20	present	regular	regular	Noncancerous	Gastritis	present	○	regular	○	indeterminate	×	2	○
22	13	absent	regular	absent	Noncancerous	Gastritis	present	×	irregular	×	absent	○	4	×
22	7	present	irregular	irregular	Canverous	tub1	indeterminate	×	irregular	○	indeterminate	×	3	×
22	3	present	irregular	irregular	Canverous	tub1	present	○	irregular	○	irregular	○	5	○
22	5	present	irregular	absent	Canverous	tub1	indeterminate	×	irregular	○	irregular	×	3	×
22	16	present	irregular	irregular	Canverous	tub1>tub2>pap	present	○	irregular	○	irregular	○	4	○
22	21	absent	regular	absent	Noncancerous	Gastritis	present	×	irregular	×	absent	○	4	×
22	37	present	irregular	irregular	Canverous	tub1>tub2	present	○	indeterminate	×	irregular	○	4	○
22	30	absent	regular	regular	Noncancerous	Gastritis	present	×	irregular	×	absent	×	4	×
22	24	present	absent	irregular	Canverous	tub1>muc>pap	present	○	irregular	×	irregular	○	4	○
22	40	absent	irregular	irregular	Noncancerous	Xanthoma	indeterminate	×	indeterminate	×	regular	×	3	○
22	25	present	irregular	irregular	Canverous	tub1	indeterminate	×	absent	×	indeterminate	×	3	×
22	1	present	irregular	regular	Canverous	tub1	present	○	irregular	○	irregular	×	4	○
22	6	present	regular	regular	Noncancerous	Low-grade adenoma	present	○	indeterminate	×	indeterminate	×	3	○
22	17	present	absent	regular	Noncancerous	Low-grade adenoma	present	○	absent	○	regular	○	2	○
22	22	present	absent	regular	Noncancerous	Gastritis	present	○	absent	○	regular	○	2	○
22	39	present	irregular	irregular	Canverous	tub1-2	indeterminate	×	irregular	○	irregular	○	3	×
22	9	absent	irregular	regular	Noncancerous	Gastritis	present	×	irregular	○	irregular	×	4	×
22	28	present	regular	regular	Noncancerous	Gastritis	present	○	regular	○	indeterminate	×	2	○
22	2	present	irregular	irregular	Canverous	tub1	present	○	irregular	○	irregular	○	4	○
22	35	present	irregular	irregular	Canverous	tub1	present	○	irregular	○	absent	×	4	○
22	26	present	regular	regular	Noncancerous	Gastritis	present	○	regular	○	regular	○	2	○
22	19	present	absent	irregular	Canverous	tub2>tub1	indeterminate	×	absent	○	regular	×	3	×
22	10	absent	regular	regular	Noncancerous	Gastritis	absent	○	regular	○	regular	○	2	○
22	8	present	regular	absent	Noncancerous	Gastritis	present	○	irregular	×	indeterminate	×	4	×
22	32	present	irregular	irregular	Canverous	tub1>tub2	absent	×	irregular	○	absent	×	2	×
22	15	present	regular	regular	Noncancerous	Gastritis	absent	×	irregular	×	irregular	×	2	○
22	14	present	regular	absent	Noncancerous	Gastritis	present	○	irregular	×	indeterminate	×	4	×
22	4	present	irregular	irregular	Canverous	tub1>tub2	absent	×	irregular	○	indeterminate	×	2	×
22	36	present	irregular	irregular	Canverous	tub1	present	○	irregular	○	irregular	○	4	○
22	29	absent	regular	regular	Noncancerous	Gastritis	absent	○	irregular	×	indeterminate	×	2	○
22	34	present	absent	irregular	Canverous	tub1	present	○	absent	○	indeterminate	×	3	×
22	12	absent	irregular	absent	Noncancerous	Gastritis	indeterminate	×	irregular	○	regular	×	3	○
23	11	present	irregular	irregular	Canverous	tub2>por1	present	○	irregular	○	absent	×	4	○
23	18	present	irregular	irregular	Canverous	tub1	present	○	indeterminate	×	regular	×	3	×
23	27	absent	regular	regular	Noncancerous	Gastritis	indeterminate	×	indeterminate	×	regular	○	3	○
23	31	present	irregular	irregular	Canverous	tub1>tub2	indeterminate	×	indeterminate	×	regular	×	3	×
23	23	present	irregular	irregular	Canverous	tub1	indeterminate	×	irregular	○	absent	×	3	×
23	33	present	irregular	irregular	Canverous	tub2>tub1	present	○	irregular	○	absent	×	4	○
23	38	absent	regular	regular	Noncancerous	Gastritis	present	×	indeterminate	×	indeterminate	×	3	○
23	20	present	regular	regular	Noncancerous	Gastritis	present	○	regular	○	regular	○	2	○
23	13	absent	regular	absent	Noncancerous	Gastritis	present	×	irregular	×	absent	○	4	×
23	7	present	irregular	irregular	Canverous	tub1	indeterminate	×	indeterminate	×	regular	×	3	×
23	3	present	irregular	irregular	Canverous	tub1	absent	×	irregular	○	absent	×	2	×
23	5	present	irregular	absent	Canverous	tub1	indeterminate	×	regular	×	absent	○	3	×
23	16	present	irregular	irregular	Canverous	tub1>tub2>pap	present	○	indeterminate	×	indeterminate	×	3	×
23	21	absent	regular	absent	Noncancerous	Gastritis	present	×	irregular	×	absent	○	4	×
23	37	present	irregular	irregular	Canverous	tub1>tub2	present	○	indeterminate	×	regular	×	3	×
23	30	absent	regular	regular	Noncancerous	Gastritis	present	×	indeterminate	×	regular	○	2	○
23	24	present	absent	irregular	Canverous	tub1>muc>pap	indeterminate	×	indeterminate	×	regular	×	3	×
23	40	absent	irregular	irregular	Noncancerous	Xanthoma	indeterminate	×	indeterminate	×	regular	×	3	○
23	25	present	irregular	irregular	Canverous	tub1	indeterminate	×	indeterminate	×	irregular	○	3	×
23	1	present	irregular	regular	Canverous	tub1	indeterminate	×	indeterminate	×	absent	×	3	×
23	6	present	regular	regular	Noncancerous	Low-grade adenoma	present	○	indeterminate	×	indeterminate	×	3	○
23	17	present	absent	regular	Noncancerous	Low-grade adenoma	present	○	absent	○	regular	○	3-LGA	○
23	22	present	absent	regular	Noncancerous	Gastritis	present	○	absent	○	regular	○	3-LGA	○
23	39	present	irregular	irregular	Canverous	tub1-2	absent	×	regular	×	regular	×	2	×
23	9	absent	irregular	regular	Noncancerous	Gastritis	present	×	irregular	○	irregular	×	4	×
23	28	present	regular	regular	Noncancerous	Gastritis	present	○	regular	○	indeterminate	×	2	○
23	2	present	irregular	irregular	Canverous	tub1	indeterminate	×	irregular	○	irregular	○	3	×
23	35	present	irregular	irregular	Canverous	tub1	present	○	irregular	○	absent	×	4	○
23	26	present	regular	regular	Noncancerous	Gastritis	present	○	regular	○	regular	○	3	○
23	19	present	absent	irregular	Canverous	tub2>tub1	present	○	absent	○	regular	×	3	×
23	10	absent	regular	regular	Noncancerous	Gastritis	indeterminate	×	regular	○	regular	○	3	○
23	8	present	regular	absent	Noncancerous	Gastritis	indeterminate	×	irregular	×	indeterminate	×	3	○
23	32	present	irregular	irregular	Canverous	tub1>tub2	indeterminate	×	irregular	○	absent	×	3	×
23	15	present	regular	regular	Noncancerous	Gastritis	present	○	irregular	×	irregular	×	4	×
23	14	present	regular	absent	Noncancerous	Gastritis	present	○	regular	○	regular	×	2	○
23	4	present	irregular	irregular	Canverous	tub1>tub2	indeterminate	×	irregular	○	irregular	○	3	×
23	36	present	irregular	irregular	Canverous	tub1	indeterminate	×	irregular	○	irregular	○	3	×
23	29	absent	regular	regular	Noncancerous	Gastritis	absent	○	irregular	×	regular	○	2	○
23	34	present	absent	irregular	Canverous	tub1	present	○	indeterminate	×	regular	×	3	×
23	12	absent	irregular	absent	Noncancerous	Gastritis	indeterminate	×	irregular	○	indeterminate	×	3	○
24	11	present	irregular	irregular	Canverous	tub2>por1	present	○	irregular	○	irregular	○	5	○
24	18	present	irregular	irregular	Canverous	tub1	present	○	irregular	○	irregular	○	4	○
24	27	absent	regular	regular	Noncancerous	Gastritis	present	×	irregular	×	absent	×	4	×
24	31	present	irregular	irregular	Canverous	tub1>tub2	present	○	regular	×	absent	×	3	×
24	23	present	irregular	irregular	Canverous	tub1	present	○	irregular	○	irregular	○	5	○
24	33	present	irregular	irregular	Canverous	tub2>tub1	present	○	irregular	○	absent	×	5	○
24	38	absent	regular	regular	Noncancerous	Gastritis	present	×	irregular	×	absent	×	4	×
24	20	present	regular	regular	Noncancerous	Gastritis	present	○	regular	○	regular	○	2	○
24	13	absent	regular	absent	Noncancerous	Gastritis	present	×	irregular	×	irregular	×	5	×
24	7	present	irregular	irregular	Canverous	tub1	present	○	irregular	○	irregular	○	5	○
24	3	present	irregular	irregular	Canverous	tub1	present	○	irregular	○	irregular	○	5	○
24	5	present	irregular	absent	Canverous	tub1	present	○	irregular	○	absent	○	4	○
24	16	present	irregular	irregular	Canverous	tub1>tub2>pap	present	○	irregular	○	irregular	○	4	○
24	21	absent	regular	absent	Noncancerous	Gastritis	present	×	irregular	×	absent	○	5	×
24	37	present	irregular	irregular	Canverous	tub1>tub2	present	○	regular	×	irregular	○	4	○
24	30	absent	regular	regular	Noncancerous	Gastritis	present	×	irregular	×	irregular	×	4	×
24	24	present	absent	irregular	Canverous	tub1>muc>pap	present	○	irregular	×	irregular	○	5	○
24	40	absent	irregular	irregular	Noncancerous	Xanthoma	present	×	irregular	○	irregular	○	5	×
24	25	present	irregular	irregular	Canverous	tub1	present	○	irregular	○	irregular	○	4	○
24	1	present	irregular	regular	Canverous	tub1	present	○	irregular	○	regular	○	5	○
24	6	present	regular	regular	Noncancerous	Low-grade adenoma	present	○	irregular	×	irregular	×	5	×
24	17	present	absent	regular	Noncancerous	Low-grade adenoma	present	○	absent	○	regular	○	3-LGA	○
24	22	present	absent	regular	Noncancerous	Gastritis	present	○	absent	○	regular	○	3-LGA	○
24	39	present	irregular	irregular	Canverous	tub1-2	present	○	irregular	○	irregular	○	4	○
24	9	absent	irregular	regular	Noncancerous	Gastritis	present	×	irregular	○	irregular	×	5	×
24	28	present	regular	regular	Noncancerous	Gastritis	present	○	irregular	×	regular	○	4	×
24	2	present	irregular	irregular	Canverous	tub1	present	○	irregular	○	irregular	○	5	○
24	35	present	irregular	irregular	Canverous	tub1	present	○	irregular	○	irregular	○	5	○
24	26	present	regular	regular	Noncancerous	Gastritis	present	○	regular	○	regular	○	1	○
24	19	present	absent	irregular	Canverous	tub2>tub1	present	○	regular	×	irregular	○	4	○
24	10	absent	regular	regular	Noncancerous	Gastritis	present	×	regular	○	regular	○	1	○
24	8	present	regular	absent	Noncancerous	Gastritis	present	○	regular	○	regular	×	2	○
24	32	present	irregular	irregular	Canverous	tub1>tub2	present	○	irregular	○	absent	×	5	○
24	15	present	regular	regular	Noncancerous	Gastritis	present	○	irregular	×	irregular	×	5	×
24	14	present	regular	absent	Noncancerous	Gastritis	present	○	regular	○	absent	○	1	○
24	4	present	irregular	irregular	Canverous	tub1>tub2	present	○	irregular	○	irregular	○	5	○
24	36	present	irregular	irregular	Canverous	tub1	present	○	irregular	○	irregular	○	5	○
24	29	absent	regular	regular	Noncancerous	Gastritis	present	×	irregular	×	irregular	×	5	×
24	34	present	absent	irregular	Canverous	tub1	present	○	absent	○	irregular	○	4	○
24	12	absent	irregular	absent	Noncancerous	Gastritis	present	×	irregular	○	absent	○	5	×
25	11	present	irregular	irregular	Canverous	tub2>por1	present	○	irregular	○	absent	×	4	○
25	18	present	irregular	irregular	Canverous	tub1	present	○	regular	×	regular	×	2	×
25	27	absent	regular	regular	Noncancerous	Gastritis	absent	○	regular	○	regular	○	2	○
25	31	present	irregular	irregular	Canverous	tub1>tub2	present	○	regular	×	regular	×	2	×
25	23	present	irregular	irregular	Canverous	tub1	absent	×	regular	×	regular	×	2	×
25	33	present	irregular	irregular	Canverous	tub2>tub1	present	○	irregular	○	absent	×	5	○
25	38	absent	regular	regular	Noncancerous	Gastritis	present	×	irregular	×	absent	×	4	×
25	20	present	regular	regular	Noncancerous	Gastritis	present	○	regular	○	regular	○	2	○
25	13	absent	regular	absent	Noncancerous	Gastritis	present	×	irregular	×	absent	○	5	×
25	7	present	irregular	irregular	Canverous	tub1	absent	×	regular	×	regular	×	2	×
25	3	present	irregular	irregular	Canverous	tub1	present	○	irregular	○	absent	×	4	○
25	5	present	irregular	absent	Canverous	tub1	present	○	irregular	○	absent	○	4	○
25	16	present	irregular	irregular	Canverous	tub1>tub2>pap	absent	×	regular	×	regular	×	2	×
25	21	absent	regular	absent	Noncancerous	Gastritis	present	×	absent	×	absent	○	3	○
25	37	present	irregular	irregular	Canverous	tub1>tub2	present	○	regular	×	regular	×	2	×
25	30	absent	regular	regular	Noncancerous	Gastritis	present	×	irregular	×	absent	×	4	×
25	24	present	absent	irregular	Canverous	tub1>muc>pap	present	○	irregular	×	irregular	○	4	○
25	40	absent	irregular	irregular	Noncancerous	Xanthoma	present	×	irregular	○	irregular	○	4	×
25	25	present	irregular	irregular	Canverous	tub1	present	○	absent	×	irregular	○	4	○
25	1	present	irregular	regular	Canverous	tub1	absent	×	regular	×	regular	○	3	×
25	6	present	regular	regular	Noncancerous	Low-grade adenoma	present	○	regular	○	regular	○	2	○
25	17	present	absent	regular	Noncancerous	Low-grade adenoma	absent	×	regular	×	regular	○	2	○
25	22	present	absent	regular	Noncancerous	Gastritis	present	○	absent	○	irregular	×	4	×
25	39	present	irregular	irregular	Canverous	tub1-2	present	○	regular	×	regular	×	2	×
25	9	absent	irregular	regular	Noncancerous	Gastritis	present	×	irregular	○	absent	×	3	○
25	28	present	regular	regular	Noncancerous	Gastritis	present	○	irregular	×	irregular	×	4	×
25	2	present	irregular	irregular	Canverous	tub1	present	○	irregular	○	absent	×	4	○
25	35	present	irregular	irregular	Canverous	tub1	present	○	irregular	○	irregular	○	4	○
25	26	present	regular	regular	Noncancerous	Gastritis	present	○	regular	○	regular	○	2	○
25	19	present	absent	irregular	Canverous	tub2>tub1	present	○	regular	×	regular	×	2	×
25	10	absent	regular	regular	Noncancerous	Gastritis	absent	○	regular	○	regular	○	1	○
25	8	present	regular	absent	Noncancerous	Gastritis	present	○	irregular	×	absent	○	4	×
25	32	present	irregular	irregular	Canverous	tub1>tub2	present	○	irregular	○	absent	×	5	○
25	15	present	regular	regular	Noncancerous	Gastritis	present	○	irregular	×	absent	×	4	×
25	14	present	regular	absent	Noncancerous	Gastritis	present	○	irregular	×	absent	○	4	×
25	4	present	irregular	irregular	Canverous	tub1>tub2	present	○	irregular	○	absent	×	4	○
25	36	present	irregular	irregular	Canverous	tub1	present	○	regular	×	regular	×	2	×
25	29	absent	regular	regular	Noncancerous	Gastritis	absent	○	regular	○	regular	○	2	○
25	34	present	absent	irregular	Canverous	tub1	present	○	irregular	×	irregular	○	4	○
25	12	absent	irregular	absent	Noncancerous	Gastritis	present	×	irregular	○	absent	○	4	×
26	11	present	irregular	irregular	Canverous	tub2>por1	absent	×	irregular	○	regular	×	2	×
26	18	present	irregular	irregular	Canverous	tub1	present	○	regular	×	regular	×	3	×
26	27	absent	regular	regular	Noncancerous	Gastritis	present	×	irregular	×	absent	×	4	×
26	31	present	irregular	irregular	Canverous	tub1>tub2	present	○	irregular	○	regular	×	4	○
26	23	present	irregular	irregular	Canverous	tub1	present	○	irregular	○	irregular	○	4	○
26	33	present	irregular	irregular	Canverous	tub2>tub1	absent	×	irregular	○	absent	×	2	×
26	38	absent	regular	regular	Noncancerous	Gastritis	absent	○	irregular	×	absent	×	2	○
26	20	present	regular	regular	Noncancerous	Gastritis	absent	×	irregular	×	regular	○	2	○
26	13	absent	regular	absent	Noncancerous	Gastritis	present	×	irregular	×	absent	○	4	×
26	7	present	irregular	irregular	Canverous	tub1	present	○	irregular	○	regular	×	4	○
26	3	present	irregular	irregular	Canverous	tub1	present	○	irregular	○	absent	×	4	○
26	5	present	irregular	absent	Canverous	tub1	present	○	irregular	○	irregular	×	4	○
26	16	present	irregular	irregular	Canverous	tub1>tub2>pap	absent	×	irregular	○	regular	×	2	×
26	21	absent	regular	absent	Noncancerous	Gastritis	present	×	irregular	×	absent	○	4	×
26	37	present	irregular	irregular	Canverous	tub1>tub2	present	○	irregular	○	regular	×	4	○
26	30	absent	regular	regular	Noncancerous	Gastritis	present	×	regular	○	absent	×	2	○
26	24	present	absent	irregular	Canverous	tub1>muc>pap	present	○	irregular	×	regular	×	4	○
26	40	absent	irregular	irregular	Noncancerous	Xanthoma	present	×	irregular	○	irregular	○	4	×
26	25	present	irregular	irregular	Canverous	tub1	indeterminate	×	regular	×	regular	×	3	×
26	1	present	irregular	regular	Canverous	tub1	present	○	irregular	○	regular	○	4	○
26	6	present	regular	regular	Noncancerous	Low-grade adenoma	absent	×	regular	○	irregular	×	2	○
26	17	present	absent	regular	Noncancerous	Low-grade adenoma	absent	×	regular	×	absent	×	2	○
26	22	present	absent	regular	Noncancerous	Gastritis	present	○	regular	×	regular	○	2	○
26	39	present	irregular	irregular	Canverous	tub1-2	absent	×	regular	×	regular	×	2	×
26	9	absent	irregular	regular	Noncancerous	Gastritis	indeterminate	×	irregular	○	absent	×	3	○
26	28	present	regular	regular	Noncancerous	Gastritis	present	○	irregular	×	regular	○	4	×
26	2	present	irregular	irregular	Canverous	tub1	present	○	irregular	○	absent	×	4	○
26	35	present	irregular	irregular	Canverous	tub1	absent	×	irregular	○	absent	×	2	×
26	26	present	regular	regular	Noncancerous	Gastritis	present	○	regular	○	regular	○	2	○
26	19	present	absent	irregular	Canverous	tub2>tub1	present	○	regular	×	regular	×	2	×
26	10	absent	regular	regular	Noncancerous	Gastritis	absent	○	regular	○	regular	○	2	○
26	8	present	regular	absent	Noncancerous	Gastritis	present	○	irregular	×	regular	×	4	×
26	32	present	irregular	irregular	Canverous	tub1>tub2	present	○	irregular	○	absent	×	4	○
26	15	present	regular	regular	Noncancerous	Gastritis	absent	×	irregular	×	absent	×	2	○
26	14	present	regular	absent	Noncancerous	Gastritis	present	○	regular	○	regular	×	2	○
26	4	present	irregular	irregular	Canverous	tub1>tub2	absent	×	irregular	○	regular	×	2	×
26	36	present	irregular	irregular	Canverous	tub1	present	○	irregular	○	absent	×	4	○
26	29	absent	regular	regular	Noncancerous	Gastritis	absent	○	irregular	×	regular	○	2	○
26	34	present	absent	irregular	Canverous	tub1	present	○	irregular	×	regular	×	4	○
26	12	absent	irregular	absent	Noncancerous	Gastritis	absent	○	irregular	○	irregular	×	2	○
27	11	present	irregular	irregular	Canverous	tub2>por1	present	○	irregular	○	regular	×	5	○
27	18	present	irregular	irregular	Canverous	tub1	present	○	irregular	○	regular	×	5	○
27	27	absent	regular	regular	Noncancerous	Gastritis	absent	○	irregular	×	regular	○	2	○
27	31	present	irregular	irregular	Canverous	tub1>tub2	absent	×	regular	×	regular	×	1	×
27	23	present	irregular	irregular	Canverous	tub1	absent	×	regular	×	regular	×	1	×
27	33	present	irregular	irregular	Canverous	tub2>tub1	absent	×	irregular	○	absent	×	2	×
27	38	absent	regular	regular	Noncancerous	Gastritis	present	×	irregular	×	regular	○	4	×
27	20	present	regular	regular	Noncancerous	Gastritis	absent	×	irregular	×	regular	○	2	○
27	13	absent	regular	absent	Noncancerous	Gastritis	present	×	irregular	×	irregular	×	5	×
27	7	present	irregular	irregular	Canverous	tub1	absent	×	irregular	○	regular	×	2	×
27	3	present	irregular	irregular	Canverous	tub1	present	○	irregular	○	regular	×	4	○
27	5	present	irregular	absent	Canverous	tub1	absent	×	indeterminate	×	regular	×	2	×
27	16	present	irregular	irregular	Canverous	tub1>tub2>pap	absent	×	regular	×	regular	×	1	×
27	21	absent	regular	absent	Noncancerous	Gastritis	absent	○	absent	×	irregular	×	2	○
27	37	present	irregular	irregular	Canverous	tub1>tub2	absent	×	absent	×	irregular	○	2	×
27	30	absent	regular	regular	Noncancerous	Gastritis	absent	○	regular	○	irregular	×	2	○
27	24	present	absent	irregular	Canverous	tub1>muc>pap	present	○	irregular	×	irregular	○	5	○
27	40	absent	irregular	irregular	Noncancerous	Xanthoma	present	×	irregular	○	irregular	○	5	×
27	25	present	irregular	irregular	Canverous	tub1	absent	×	irregular	○	regular	×	2	×
27	1	present	irregular	regular	Canverous	tub1	absent	×	irregular	○	irregular	×	2	×
27	6	present	regular	regular	Noncancerous	Low-grade adenoma	present	○	irregular	×	regular	○	4	×
27	17	present	absent	regular	Noncancerous	Low-grade adenoma	present	○	irregular	×	regular	○	4	×
27	22	present	absent	regular	Noncancerous	Gastritis	present	○	absent	○	absent	×	3	○
27	39	present	irregular	irregular	Canverous	tub1-2	absent	×	irregular	○	regular	×	2	×
27	9	absent	irregular	regular	Noncancerous	Gastritis	absent	○	absent	×	irregular	×	2	○
27	28	present	regular	regular	Noncancerous	Gastritis	present	○	irregular	×	regular	○	4	×
27	2	present	irregular	irregular	Canverous	tub1	absent	×	irregular	○	regular	×	2	×
27	35	present	irregular	irregular	Canverous	tub1	absent	×	irregular	○	irregular	○	2	×
27	26	present	regular	regular	Noncancerous	Gastritis	present	○	irregular	×	regular	○	4	×
27	19	present	absent	irregular	Canverous	tub2>tub1	absent	×	irregular	×	absent	×	2	×
27	10	absent	regular	regular	Noncancerous	Gastritis	absent	○	regular	○	regular	○	1	○
27	8	present	regular	absent	Noncancerous	Gastritis	absent	×	regular	○	absent	○	1	○
27	32	present	irregular	irregular	Canverous	tub1>tub2	present	○	irregular	○	irregular	○	4	○
27	15	present	regular	regular	Noncancerous	Gastritis	present	○	irregular	×	irregular	×	5	×
27	14	present	regular	absent	Noncancerous	Gastritis	present	○	irregular	×	irregular	×	4	×
27	4	present	irregular	irregular	Canverous	tub1>tub2	present	○	irregular	○	regular	×	4	○
27	36	present	irregular	irregular	Canverous	tub1	absent	×	irregular	○	regular	×	2	×
27	29	absent	regular	regular	Noncancerous	Gastritis	absent	○	irregular	×	regular	○	2	○
27	34	present	absent	irregular	Canverous	tub1	present	○	irregular	×	irregular	○	4	○
27	12	absent	irregular	absent	Noncancerous	Gastritis	absent	○	irregular	○	irregular	×	4	×
28	11	present	irregular	irregular	Canverous	tub2>por1	present	○	irregular	○	irregular	○	5	○
28	18	present	irregular	irregular	Canverous	tub1	present	○	regular	×	regular	×	4	○
28	27	absent	regular	regular	Noncancerous	Gastritis	absent	○	regular	○	regular	○	1	○
28	31	present	irregular	irregular	Canverous	tub1>tub2	present	○	regular	×	regular	×	1	×
28	23	present	irregular	irregular	Canverous	tub1	present	○	irregular	○	irregular	○	4	○
28	33	present	irregular	irregular	Canverous	tub2>tub1	present	○	regular	×	absent	×	2	×
28	38	absent	regular	regular	Noncancerous	Gastritis	present	×	regular	○	regular	○	1	○
28	20	present	regular	regular	Noncancerous	Gastritis	present	○	regular	○	regular	○	2	○
28	13	absent	regular	absent	Noncancerous	Gastritis	present	×	regular	○	absent	○	3	○
28	7	present	irregular	irregular	Canverous	tub1	present	○	regular	×	regular	×	3-LGA	×
28	3	present	irregular	irregular	Canverous	tub1	present	○	irregular	○	irregular	○	5	○
28	5	present	irregular	absent	Canverous	tub1	present	○	regular	×	regular	×	1	×
28	16	present	irregular	irregular	Canverous	tub1>tub2>pap	indeterminate	×	regular	×	regular	×	3	×
28	21	absent	regular	absent	Noncancerous	Gastritis	present	×	absent	×	absent	○	3	○
28	37	present	irregular	irregular	Canverous	tub1>tub2	present	○	indeterminate	×	irregular	○	4	○
28	30	absent	regular	regular	Noncancerous	Gastritis	present	×	regular	○	regular	○	2	○
28	24	present	absent	irregular	Canverous	tub1>muc>pap	present	○	irregular	×	irregular	○	4	○
28	40	absent	irregular	irregular	Noncancerous	Xanthoma	present	×	irregular	○	regular	×	4	×
28	25	present	irregular	irregular	Canverous	tub1	present	○	absent	×	irregular	○	4	○
28	1	present	irregular	regular	Canverous	tub1	present	○	irregular	○	regular	○	4	○
28	6	present	regular	regular	Noncancerous	Low-grade adenoma	present	○	irregular	×	irregular	×	5	×
28	17	present	absent	regular	Noncancerous	Low-grade adenoma	present	○	absent	○	regular	○	2	○
28	22	present	absent	regular	Noncancerous	Gastritis	present	○	absent	○	regular	○	3	○
28	39	present	irregular	irregular	Canverous	tub1-2	present	○	irregular	○	irregular	○	5	○
28	9	absent	irregular	regular	Noncancerous	Gastritis	present	×	regular	×	regular	○	1	○
28	28	present	regular	regular	Noncancerous	Gastritis	present	○	regular	○	regular	○	2	○
28	2	present	irregular	irregular	Canverous	tub1	present	○	irregular	○	irregular	○	4	○
28	35	present	irregular	irregular	Canverous	tub1	present	○	irregular	○	indeterminate	×	3	×
28	26	present	regular	regular	Noncancerous	Gastritis	present	○	regular	○	regular	○	1	○
28	19	present	absent	irregular	Canverous	tub2>tub1	absent	×	absent	○	regular	×	1	×
28	10	absent	regular	regular	Noncancerous	Gastritis	absent	○	regular	○	regular	○	1	○
28	8	present	regular	absent	Noncancerous	Gastritis	absent	×	regular	○	regular	×	1	○
28	32	present	irregular	irregular	Canverous	tub1>tub2	present	○	irregular	○	absent	×	4	○
28	15	present	regular	regular	Noncancerous	Gastritis	present	○	irregular	×	irregular	×	4	×
28	14	present	regular	absent	Noncancerous	Gastritis	present	○	regular	○	regular	×	1	○
28	4	present	irregular	irregular	Canverous	tub1>tub2	present	○	irregular	○	irregular	○	5	○
28	36	present	irregular	irregular	Canverous	tub1	absent	×	regular	×	irregular	○	2	×
28	29	absent	regular	regular	Noncancerous	Gastritis	absent	○	regular	○	regular	○	1	○
28	34	present	absent	irregular	Canverous	tub1	present	○	absent	○	regular	×	2	×
28	12	absent	irregular	absent	Noncancerous	Gastritis	absent	○	irregular	○	indeterminate	×	2	○
29	11	present	irregular	irregular	Canverous	tub2>por1	present	○	irregular	○	irregular	○	4	○
29	18	present	irregular	irregular	Canverous	tub1	present	○	regular	×	regular	×	1	×
29	27	absent	regular	regular	Noncancerous	Gastritis	present	×	irregular	×	indeterminate	×	4	×
29	31	present	irregular	irregular	Canverous	tub1>tub2	present	○	regular	×	regular	×	3-LGA	×
29	23	present	irregular	irregular	Canverous	tub1	absent	×	regular	×	regular	×	1	×
29	33	present	irregular	irregular	Canverous	tub2>tub1	present	○	irregular	○	absent	×	5	○
29	38	absent	regular	regular	Noncancerous	Gastritis	present	×	regular	○	indeterminate	×	2	○
29	20	present	regular	regular	Noncancerous	Gastritis	present	○	regular	○	regular	○	3-LGA	○
29	13	absent	regular	absent	Noncancerous	Gastritis	present	×	irregular	×	absent	○	4	×
29	7	present	irregular	irregular	Canverous	tub1	absent	×	regular	×	regular	×	1	×
29	3	present	irregular	irregular	Canverous	tub1	present	○	irregular	○	absent	×	5	○
29	5	present	irregular	absent	Canverous	tub1	present	○	irregular	○	irregular	×	5	○
29	16	present	irregular	irregular	Canverous	tub1>tub2>pap	absent	×	irregular	○	regular	×	2	×
29	21	absent	regular	absent	Noncancerous	Gastritis	present	×	irregular	×	absent	○	4	×
29	37	present	irregular	irregular	Canverous	tub1>tub2	present	○	irregular	○	irregular	○	5	○
29	30	absent	regular	regular	Noncancerous	Gastritis	present	×	indeterminate	×	indeterminate	×	3	○
29	24	present	absent	irregular	Canverous	tub1>muc>pap	present	○	irregular	×	irregular	○	5	○
29	40	absent	irregular	irregular	Noncancerous	Xanthoma	indeterminate	×	irregular	○	regular	×	3	○
29	25	present	irregular	irregular	Canverous	tub1	absent	×	indeterminate	×	regular	×	2	×
29	1	present	irregular	regular	Canverous	tub1	absent	×	regular	×	indeterminate	×	2	×
29	6	present	regular	regular	Noncancerous	Low-grade adenoma	absent	×	indeterminate	×	regular	○	1	○
29	17	present	absent	regular	Noncancerous	Low-grade adenoma	absent	×	indeterminate	×	irregular	×	2	○
29	22	present	absent	regular	Noncancerous	Gastritis	present	○	indeterminate	×	regular	○	3	○
29	39	present	irregular	irregular	Canverous	tub1-2	absent	×	regular	×	regular	×	1	×
29	9	absent	irregular	regular	Noncancerous	Gastritis	indeterminate	×	irregular	○	regular	○	3	○
29	28	present	regular	regular	Noncancerous	Gastritis	present	○	regular	○	irregular	×	4	×
29	2	present	irregular	irregular	Canverous	tub1	indeterminate	×	irregular	○	absent	×	3	×
29	35	present	irregular	irregular	Canverous	tub1	present	○	irregular	○	irregular	○	5	○
29	26	present	regular	regular	Noncancerous	Gastritis	present	○	regular	○	regular	○	1	○
29	19	present	absent	irregular	Canverous	tub2>tub1	absent	×	indeterminate	×	regular	×	1	×
29	10	absent	regular	regular	Noncancerous	Gastritis	absent	○	regular	○	regular	○	2	○
29	8	present	regular	absent	Noncancerous	Gastritis	present	○	regular	○	regular	×	2	○
29	32	present	irregular	irregular	Canverous	tub1>tub2	present	○	irregular	○	absent	×	5	○
29	15	present	regular	regular	Noncancerous	Gastritis	present	○	irregular	×	irregular	×	4	×
29	14	present	regular	absent	Noncancerous	Gastritis	present	○	regular	○	indeterminate	×	2	○
29	4	present	irregular	irregular	Canverous	tub1>tub2	present	○	irregular	○	irregular	○	4	○
29	36	present	irregular	irregular	Canverous	tub1	indeterminate	×	regular	×	regular	×	3	×
29	29	absent	regular	regular	Noncancerous	Gastritis	absent	○	irregular	×	regular	○	1	○
29	34	present	absent	irregular	Canverous	tub1	absent	×	indeterminate	×	irregular	○	2	×
29	12	absent	irregular	absent	Noncancerous	Gastritis	present	×	irregular	○	absent	○	5	×
30	11	present	irregular	irregular	Canverous	tub2>por1	present	○	irregular	○	absent	×	5	○
30	18	present	irregular	irregular	Canverous	tub1	present	○	absent	×	regular	×	3	×
30	27	absent	regular	regular	Noncancerous	Gastritis	present	×	irregular	×	absent	×	4	×
30	31	present	irregular	irregular	Canverous	tub1>tub2	present	○	regular	×	indeterminate	×	2	×
30	23	present	irregular	irregular	Canverous	tub1	present	○	irregular	○	absent	×	5	○
30	33	present	irregular	irregular	Canverous	tub2>tub1	present	○	irregular	○	absent	×	5	○
30	38	absent	regular	regular	Noncancerous	Gastritis	present	×	indeterminate	×	absent	×	3	○
30	20	present	regular	regular	Noncancerous	Gastritis	present	○	irregular	×	absent	×	5	×
30	13	absent	regular	absent	Noncancerous	Gastritis	present	×	irregular	×	absent	○	5	×
30	7	present	irregular	irregular	Canverous	tub1	present	○	irregular	○	indeterminate	×	5	○
30	3	present	irregular	irregular	Canverous	tub1	present	○	irregular	○	irregular	○	5	○
30	5	present	irregular	absent	Canverous	tub1	present	○	irregular	○	absent	○	5	○
30	16	present	irregular	irregular	Canverous	tub1>tub2>pap	present	○	indeterminate	×	regular	×	3-LGA	×
30	21	absent	regular	absent	Noncancerous	Gastritis	present	×	irregular	×	absent	○	5	×
30	37	present	irregular	irregular	Canverous	tub1>tub2	present	○	indeterminate	×	irregular	○	4	○
30	30	absent	regular	regular	Noncancerous	Gastritis	indeterminate	×	indeterminate	×	absent	×	3	○
30	24	present	absent	irregular	Canverous	tub1>muc>pap	present	○	irregular	×	irregular	○	5	○
30	40	absent	irregular	irregular	Noncancerous	Xanthoma	present	×	irregular	○	irregular	○	5	×
30	25	present	irregular	irregular	Canverous	tub1	indeterminate	×	indeterminate	×	regular	×	3-LGA	×
30	1	present	irregular	regular	Canverous	tub1	present	○	irregular	○	absent	×	5	○
30	6	present	regular	regular	Noncancerous	Low-grade adenoma	present	○	irregular	×	irregular	×	4	×
30	17	present	absent	regular	Noncancerous	Low-grade adenoma	indeterminate	×	regular	×	regular	○	3	○
30	22	present	absent	regular	Noncancerous	Gastritis	present	○	absent	○	regular	○	3-LGA	○
30	39	present	irregular	irregular	Canverous	tub1-2	indeterminate	×	indeterminate	×	irregular	○	3	×
30	9	absent	irregular	regular	Noncancerous	Gastritis	present	×	irregular	○	absent	×	4	×
30	28	present	regular	regular	Noncancerous	Gastritis	present	○	irregular	×	indeterminate	×	4	×
30	2	present	irregular	irregular	Canverous	tub1	present	○	irregular	○	absent	×	5	○
30	35	present	irregular	irregular	Canverous	tub1	present	○	irregular	○	absent	×	5	○
30	26	present	regular	regular	Noncancerous	Gastritis	present	○	indeterminate	×	indeterminate	×	3	○
30	19	present	absent	irregular	Canverous	tub2>tub1	present	○	absent	○	regular	×	3-LGA	×
30	10	absent	regular	regular	Noncancerous	Gastritis	absent	○	regular	○	regular	○	1	○
30	8	present	regular	absent	Noncancerous	Gastritis	present	○	irregular	×	absent	○	5	×
30	32	present	irregular	irregular	Canverous	tub1>tub2	present	○	irregular	○	absent	×	5	○
30	15	present	regular	regular	Noncancerous	Gastritis	present	○	irregular	×	absent	×	5	×
30	14	present	regular	absent	Noncancerous	Gastritis	present	○	irregular	×	absent	○	4	×
30	4	present	irregular	irregular	Canverous	tub1>tub2	present	○	irregular	○	absent	×	5	○
30	36	present	irregular	irregular	Canverous	tub1	present	○	absent	×	regular	×	3-LGA	×
30	29	absent	regular	regular	Noncancerous	Gastritis	present	×	irregular	×	absent	×	5	×
30	34	present	absent	irregular	Canverous	tub1	present	○	absent	○	irregular	○	5	○
30	12	absent	irregular	absent	Noncancerous	Gastritis	present	×	irregular	○	absent	○	5	×
31	11	present	irregular	irregular	Canverous	tub2>por1	present	○	regular	×	regular	×	2	×
31	18	present	irregular	irregular	Canverous	tub1	present	○	irregular	○	irregular	○	4	○
31	27	absent	regular	regular	Noncancerous	Gastritis	present	×	absent	×	indeterminate	×	3	○
31	31	present	irregular	irregular	Canverous	tub1>tub2	present	○	irregular	○	irregular	○	4	○
31	23	present	irregular	irregular	Canverous	tub1	present	○	irregular	○	irregular	○	4	○
31	33	present	irregular	irregular	Canverous	tub2>tub1	present	○	irregular	○	absent	×	4	○
31	38	absent	regular	regular	Noncancerous	Gastritis	absent	○	regular	○	regular	○	2	○
31	20	present	regular	regular	Noncancerous	Gastritis	present	○	regular	○	regular	○	2	○
31	13	absent	regular	absent	Noncancerous	Gastritis	present	×	regular	○	absent	○	2	○
31	7	present	irregular	irregular	Canverous	tub1	present	○	irregular	○	irregular	○	4	○
31	3	present	irregular	irregular	Canverous	tub1	present	○	irregular	○	irregular	○	4	○
31	5	present	irregular	absent	Canverous	tub1	present	○	irregular	○	absent	○	4	○
31	16	present	irregular	irregular	Canverous	tub1>tub2>pap	present	○	irregular	○	irregular	○	4	○
31	21	absent	regular	absent	Noncancerous	Gastritis	present	×	indeterminate	×	indeterminate	×	3	○
31	37	present	irregular	irregular	Canverous	tub1>tub2	present	○	irregular	○	irregular	○	4	○
31	30	absent	regular	regular	Noncancerous	Gastritis	present	×	regular	○	regular	○	2	○
31	24	present	absent	irregular	Canverous	tub1>muc>pap	present	○	irregular	×	irregular	○	4	○
31	40	absent	irregular	irregular	Noncancerous	Xanthoma	present	×	regular	×	regular	×	2	○
31	25	present	irregular	irregular	Canverous	tub1	present	○	irregular	○	irregular	○	4	○
31	1	present	irregular	regular	Canverous	tub1	present	○	irregular	○	irregular	×	4	○
31	6	present	regular	regular	Noncancerous	Low-grade adenoma	present	○	irregular	×	irregular	×	4	×
31	17	present	absent	regular	Noncancerous	Low-grade adenoma	present	○	absent	○	irregular	×	4	×
31	22	present	absent	regular	Noncancerous	Gastritis	present	○	absent	○	regular	○	3-LGA	○
31	39	present	irregular	irregular	Canverous	tub1-2	absent	×	regular	×	regular	×	2	×
31	9	absent	irregular	regular	Noncancerous	Gastritis	present	×	regular	×	regular	○	2	○
31	28	present	regular	regular	Noncancerous	Gastritis	present	○	irregular	×	regular	○	4	×
31	2	present	irregular	irregular	Canverous	tub1	present	○	irregular	○	irregular	○	4	○
31	35	present	irregular	irregular	Canverous	tub1	present	○	irregular	○	irregular	○	4	○
31	26	present	regular	regular	Noncancerous	Gastritis	absent	×	regular	○	regular	○	1	○
31	19	present	absent	irregular	Canverous	tub2>tub1	present	○	absent	○	irregular	○	4	○
31	10	absent	regular	regular	Noncancerous	Gastritis	absent	○	regular	○	regular	○	1	○
31	8	present	regular	absent	Noncancerous	Gastritis	absent	×	regular	○	regular	×	1	○
31	32	present	irregular	irregular	Canverous	tub1>tub2	present	○	irregular	○	absent	×	4	○
31	15	present	regular	regular	Noncancerous	Gastritis	present	○	irregular	×	irregular	×	4	×
31	14	present	regular	absent	Noncancerous	Gastritis	present	○	regular	○	regular	×	2	○
31	4	present	irregular	irregular	Canverous	tub1>tub2	present	○	irregular	○	irregular	○	4	○
31	36	present	irregular	irregular	Canverous	tub1	present	○	irregular	○	irregular	○	4	○
31	29	absent	regular	regular	Noncancerous	Gastritis	absent	○	regular	○	regular	○	2	○
31	34	present	absent	irregular	Canverous	tub1	present	○	absent	○	irregular	○	4	○
31	12	absent	irregular	absent	Noncancerous	Gastritis	present	×	regular	×	absent	○	2	○
32	11	present	irregular	irregular	Canverous	tub2>por1	present	○	irregular	○	irregular	○	5	○
32	18	present	irregular	irregular	Canverous	tub1	present	○	regular	×	regular	×	2	×
32	27	absent	regular	regular	Noncancerous	Gastritis	absent	○	irregular	×	regular	○	1	○
32	31	present	irregular	irregular	Canverous	tub1>tub2	present	○	irregular	○	irregular	○	5	○
32	23	present	irregular	irregular	Canverous	tub1	present	○	irregular	○	irregular	○	5	○
32	33	present	irregular	irregular	Canverous	tub2>tub1	absent	×	irregular	○	absent	×	2	×
32	38	absent	regular	regular	Noncancerous	Gastritis	present	×	irregular	×	absent	×	5	×
32	20	present	regular	regular	Noncancerous	Gastritis	present	○	regular	○	irregular	×	4	×
32	13	absent	regular	absent	Noncancerous	Gastritis	absent	○	regular	○	absent	○	1	○
32	7	present	irregular	irregular	Canverous	tub1	present	○	irregular	○	irregular	○	5	○
32	3	present	irregular	irregular	Canverous	tub1	present	○	irregular	○	absent	×	5	○
32	5	present	irregular	absent	Canverous	tub1	absent	×	indeterminate	×	absent	○	2	×
32	16	present	irregular	irregular	Canverous	tub1>tub2>pap	indeterminate	×	irregular	○	irregular	○	5	○
32	21	absent	regular	absent	Noncancerous	Gastritis	present	×	irregular	×	absent	○	4	×
32	37	present	irregular	irregular	Canverous	tub1>tub2	present	○	indeterminate	×	irregular	○	4	○
32	30	absent	regular	regular	Noncancerous	Gastritis	present	×	indeterminate	×	indeterminate	×	2	○
32	24	present	absent	irregular	Canverous	tub1>muc>pap	present	○	irregular	×	absent	×	5	○
32	40	absent	irregular	irregular	Noncancerous	Xanthoma	absent	○	irregular	○	irregular	○	3	○
32	25	present	irregular	irregular	Canverous	tub1	indeterminate	×	irregular	○	irregular	○	4	○
32	1	present	irregular	regular	Canverous	tub1	indeterminate	×	irregular	○	absent	×	3	×
32	6	present	regular	regular	Noncancerous	Low-grade adenoma	present	○	irregular	×	irregular	×	4	×
32	17	present	absent	regular	Noncancerous	Low-grade adenoma	present	○	absent	○	irregular	×	4	×
32	22	present	absent	regular	Noncancerous	Gastritis	present	○	absent	○	regular	○	3-LGA	○
32	39	present	irregular	irregular	Canverous	tub1-2	present	○	irregular	○	irregular	○	5	○
32	9	absent	irregular	regular	Noncancerous	Gastritis	present	×	regular	×	regular	○	1	○
32	28	present	regular	regular	Noncancerous	Gastritis	present	○	regular	○	indeterminate	×	2	○
32	2	present	irregular	irregular	Canverous	tub1	present	○	irregular	○	irregular	○	5	○
32	35	present	irregular	irregular	Canverous	tub1	present	○	irregular	○	absent	×	5	○
32	26	present	regular	regular	Noncancerous	Gastritis	present	○	regular	○	regular	○	1	○
32	19	present	absent	irregular	Canverous	tub2>tub1	present	○	indeterminate	×	irregular	○	5	○
32	10	absent	regular	regular	Noncancerous	Gastritis	present	×	regular	○	regular	○	2	○
32	8	present	regular	absent	Noncancerous	Gastritis	present	○	regular	○	absent	○	2	○
32	32	present	irregular	irregular	Canverous	tub1>tub2	present	○	irregular	○	absent	×	5	○
32	15	present	regular	regular	Noncancerous	Gastritis	present	○	irregular	×	irregular	×	5	×
32	14	present	regular	absent	Noncancerous	Gastritis	present	○	regular	○	absent	○	1	○
32	4	present	irregular	irregular	Canverous	tub1>tub2	present	○	irregular	○	absent	×	5	○
32	36	present	irregular	irregular	Canverous	tub1	present	○	regular	×	regular	×	3-LGA	×
32	29	absent	regular	regular	Noncancerous	Gastritis	absent	○	regular	○	regular	○	1	○
32	34	present	absent	irregular	Canverous	tub1	present	○	absent	○	irregular	○	4	○
32	12	absent	irregular	absent	Noncancerous	Gastritis	absent	○	regular	×	absent	○	1	○
33	11	present	irregular	irregular	Canverous	tub2>por1	present	○	irregular	○	absent	×	4	○
33	18	present	irregular	irregular	Canverous	tub1	present	○	irregular	○	irregular	○	4	○
33	27	absent	regular	regular	Noncancerous	Gastritis	absent	○	irregular	×	irregular	×	2	○
33	31	present	irregular	irregular	Canverous	tub1>tub2	present	○	regular	×	regular	×	2	×
33	23	present	irregular	irregular	Canverous	tub1	absent	×	regular	×	irregular	○	2	×
33	33	present	irregular	irregular	Canverous	tub2>tub1	present	○	irregular	○	absent	×	4	○
33	38	absent	regular	regular	Noncancerous	Gastritis	present	×	irregular	×	absent	×	4	×
33	20	present	regular	regular	Noncancerous	Gastritis	present	○	regular	○	regular	○	3	○
33	13	absent	regular	absent	Noncancerous	Gastritis	present	×	regular	○	absent	○	2	○
33	7	present	irregular	irregular	Canverous	tub1	present	○	regular	×	regular	×	3	×
33	3	present	irregular	irregular	Canverous	tub1	present	○	irregular	○	irregular	○	4	○
33	5	present	irregular	absent	Canverous	tub1	present	○	irregular	○	absent	○	4	○
33	16	present	irregular	irregular	Canverous	tub1>tub2>pap	present	○	irregular	○	irregular	○	4	○
33	21	absent	regular	absent	Noncancerous	Gastritis	present	×	absent	×	absent	○	3	○
33	37	present	irregular	irregular	Canverous	tub1>tub2	present	○	regular	×	regular	×	2	×
33	30	absent	regular	regular	Noncancerous	Gastritis	present	×	regular	○	absent	×	3	○
33	24	present	absent	irregular	Canverous	tub1>muc>pap	present	○	irregular	×	regular	×	4	○
33	40	absent	irregular	irregular	Noncancerous	Xanthoma	absent	○	irregular	○	irregular	○	2	○
33	25	present	irregular	irregular	Canverous	tub1	absent	×	indeterminate	×	irregular	○	2	×
33	1	present	irregular	regular	Canverous	tub1	present	○	irregular	○	regular	○	4	○
33	6	present	regular	regular	Noncancerous	Low-grade adenoma	present	○	irregular	×	irregular	×	4	×
33	17	present	absent	regular	Noncancerous	Low-grade adenoma	present	○	absent	○	irregular	×	4	×
33	22	present	absent	regular	Noncancerous	Gastritis	present	○	indeterminate	×	regular	○	3	○
33	39	present	irregular	irregular	Canverous	tub1-2	present	○	irregular	○	irregular	○	4	○
33	9	absent	irregular	regular	Noncancerous	Gastritis	present	×	irregular	○	irregular	×	4	×
33	28	present	regular	regular	Noncancerous	Gastritis	present	○	irregular	×	irregular	×	4	×
33	2	present	irregular	irregular	Canverous	tub1	present	○	irregular	○	absent	×	4	○
33	35	present	irregular	irregular	Canverous	tub1	present	○	irregular	○	absent	×	4	○
33	26	present	regular	regular	Noncancerous	Gastritis	present	○	irregular	×	irregular	×	4	×
33	19	present	absent	irregular	Canverous	tub2>tub1	indeterminate	×	absent	○	irregular	○	3	×
33	10	absent	regular	regular	Noncancerous	Gastritis	present	×	regular	○	regular	○	2	○
33	8	present	regular	absent	Noncancerous	Gastritis	absent	×	regular	○	regular	×	2	○
33	32	present	irregular	irregular	Canverous	tub1>tub2	present	○	irregular	○	absent	×	4	○
33	15	present	regular	regular	Noncancerous	Gastritis	present	○	irregular	×	irregular	×	4	×
33	14	present	regular	absent	Noncancerous	Gastritis	present	○	regular	○	regular	×	2	○
33	4	present	irregular	irregular	Canverous	tub1>tub2	present	○	irregular	○	absent	×	4	○
33	36	present	irregular	irregular	Canverous	tub1	present	○	regular	×	regular	×	3	×
33	29	absent	regular	regular	Noncancerous	Gastritis	indeterminate	×	irregular	×	irregular	×	3	○
33	34	present	absent	irregular	Canverous	tub1	present	○	absent	○	irregular	○	4	○
33	12	absent	irregular	absent	Noncancerous	Gastritis	present	×	irregular	○	absent	○	4	×
34	11	present	irregular	irregular	Canverous	tub2>por1	present	○	irregular	○	absent	×	5	○
34	18	present	irregular	irregular	Canverous	tub1	present	○	regular	×	regular	×	1	×
34	27	absent	regular	regular	Noncancerous	Gastritis	present	×	indeterminate	×	indeterminate	×	3	○
34	31	present	irregular	irregular	Canverous	tub1>tub2	present	○	regular	×	regular	×	3	×
34	23	present	irregular	irregular	Canverous	tub1	present	○	irregular	○	irregular	○	4	○
34	33	present	irregular	irregular	Canverous	tub2>tub1	present	○	irregular	○	absent	×	4	○
34	38	absent	regular	regular	Noncancerous	Gastritis	present	×	regular	○	absent	×	1	○
34	20	present	regular	regular	Noncancerous	Gastritis	indeterminate	×	regular	○	regular	○	3	○
34	13	absent	regular	absent	Noncancerous	Gastritis	present	×	indeterminate	×	absent	○	3	○
34	7	present	irregular	irregular	Canverous	tub1	present	○	irregular	○	indeterminate	×	4	○
34	3	present	irregular	irregular	Canverous	tub1	present	○	regular	×	regular	×	2	×
34	5	present	irregular	absent	Canverous	tub1	present	○	regular	×	indeterminate	×	2	×
34	16	present	irregular	irregular	Canverous	tub1>tub2>pap	indeterminate	×	indeterminate	×	indeterminate	×	3	×
34	21	absent	regular	absent	Noncancerous	Gastritis	present	×	indeterminate	×	absent	○	3	○
34	37	present	irregular	irregular	Canverous	tub1>tub2	present	○	absent	×	regular	×	2	×
34	30	absent	regular	regular	Noncancerous	Gastritis	present	×	regular	○	regular	○	1	○
34	24	present	absent	irregular	Canverous	tub1>muc>pap	present	○	regular	×	indeterminate	×	3-LGA	×
34	40	absent	irregular	irregular	Noncancerous	Xanthoma	present	×	irregular	○	irregular	○	4	×
34	25	present	irregular	irregular	Canverous	tub1	present	○	regular	×	regular	×	2	×
34	1	present	irregular	regular	Canverous	tub1	indeterminate	×	indeterminate	×	regular	○	3	×
34	6	present	regular	regular	Noncancerous	Low-grade adenoma	absent	×	regular	○	indeterminate	×	2	○
34	17	present	absent	regular	Noncancerous	Low-grade adenoma	indeterminate	×	absent	○	regular	○	3	○
34	22	present	absent	regular	Noncancerous	Gastritis	present	○	absent	○	regular	○	1	○
34	39	present	irregular	irregular	Canverous	tub1-2	absent	×	regular	×	regular	×	1	×
34	9	absent	irregular	regular	Noncancerous	Gastritis	present	×	irregular	○	indeterminate	×	4	×
34	28	present	regular	regular	Noncancerous	Gastritis	present	○	regular	○	regular	○	1	○
34	2	present	irregular	irregular	Canverous	tub1	present	○	irregular	○	irregular	○	5	○
34	35	present	irregular	irregular	Canverous	tub1	present	○	indeterminate	×	indeterminate	×	3	×
34	26	present	regular	regular	Noncancerous	Gastritis	present	○	regular	○	regular	○	1	○
34	19	present	absent	irregular	Canverous	tub2>tub1	indeterminate	×	absent	○	regular	×	3	×
34	10	absent	regular	regular	Noncancerous	Gastritis	indeterminate	×	regular	○	regular	○	3	○
34	8	present	regular	absent	Noncancerous	Gastritis	present	○	regular	○	regular	×	2	○
34	32	present	irregular	irregular	Canverous	tub1>tub2	present	○	irregular	○	absent	×	4	○
34	15	present	regular	regular	Noncancerous	Gastritis	present	○	indeterminate	×	absent	×	3	○
34	14	present	regular	absent	Noncancerous	Gastritis	present	○	regular	○	absent	○	1	○
34	4	present	irregular	irregular	Canverous	tub1>tub2	present	○	irregular	○	absent	×	5	○
34	36	present	irregular	irregular	Canverous	tub1	present	○	regular	×	regular	×	2	×
34	29	absent	regular	regular	Noncancerous	Gastritis	indeterminate	×	regular	○	regular	○	3	○
34	34	present	absent	irregular	Canverous	tub1	present	○	absent	○	regular	×	3-LGA	×
34	12	absent	irregular	absent	Noncancerous	Gastritis	present	×	indeterminate	×	absent	○	3	○
All 1360							correct answers	891		774		692		837
							percentage of correct answers	0.655147		0.569118		0.508824		0.615441
