# Supplementary material for: Assessment of Still and Moving Images in the Diagnosis of Gastric Lesions Using Magnifying Narrow-Band Imaging in a Prospective Multicenter Trial
Source: PLoS One. 2014 Jul 2;9(7):e100857. doi: 10.1371/journal.pone.0100857 (PMC4079511; doi:10.1371/journal.pone.0100857)
Supplement: Table S4 — Raw data of endoscopic experience and diagnostic accuracy in each endoscopist. (XLSX) [file pone.0100857.s004.xlsx]

## Sheet: Table S4
Table S4. Raw data of endoscopic experience and diagnostic accuracy in each endoscopist
No.	Board-Certified by JGES	Years of experience performing upper gastrointestinal endoscopy	Number of cases of upper gastrointestinal endoscopy	Number of cases of M-NBI procedures	Number of cases of M-NBI procedures in the previous month	Accuracy of DL(%)	Accuracy of MVP(%)	Accuracy of MSP(%)	Accuracy of cancerous versus noncancerous lesions(%)	Accuracy of DL(%)	Accuracy of MVP(%)	Accuracy of MSP(%)	Accuracy of cancerous versus noncancerous lesions(%)
						Still image test				Moving image test
1	1	18	18000	300	10	65	67.5	40	62.5	67.5	55	67.5	65
2	1	6	5000	10	1	65	50	40	47.5	57.5	45	37.5	52.5
3	0	3	3000	50	3	67.5	57.5	50	62.5	52.5	52.5	42.5	40
4	1	10	8000	1800	50	67.5	55	50	57.5	70	60	62.5	67.5
5	1	8	15000	2000	100	85	70	55	75	82.5	60	65	75
6	1	10	7000	1000	40	65	67.5	67.5	67.5	75	72.5	65	75
7	1	9	6000	800	40	87.5	62.5	42.5	67.5	87.5	62.5	60	72.5
8	0	3	1700	1500	42	65	62.5	62.5	72.5	72.5	67.5	57.5	75
9	0	3.5	1939	1550	38	70	72.5	65	77.5	82.5	75	67.5	85
10	0	2.5	4000	180	70	65	65	55	57.5	47.5	55	42.5	47.5
11	0	2	1400	1200	60	80	67.5	67.5	72.5	72.5	75	70	77.5
12	0	1	300	200	30	55	57.5	35	50	62.5	57.5	45	67.5
13	1	25	15000	30	0	67.5	47.5	52.5	65	77.5	55	55	70
14	1	12	10000	250	15	60	52.5	50	62.5	55	55	55	67.5
15	0	8	8000	2	0	47.5	37.5	30	55	45	50	40	42.5
16	1	6	4000	10	3	70	35	40	55	72.5	32.5	42.5	55
17	0	3	250	5	1	62.5	45	42.5	57.5	47.5	55	50	45
18	0	3	1000	0	0	60	42.5	50	47.5	62.5	35	57.5	47.5
19	1	12	20000	1500	30	67.5	75	62.5	72.5	70	70	60	67.5
20	0	9	18000	350	10	70	67.5	50	62.5	75	60	42.5	60
21	1	20	7000	250	10	67.5	52.5	37.5	65	67.5	47.5	40	62.5
22	0	5	5000	300	20	52.5	37.5	37.5	47.5	55	57.5	35	55
23	0	1	1000	30	10	40	52.5	37.5	45	42.5	47.5	37.5	45
24	1	25	13000	40	2	70	70	50	60	75	67.5	70	67.5
25	0	5	4700	1	0	72.5	40	40	42.5	70	45	47.5	50
26	0	2	900	10	0	52.5	50	47.5	50	57.5	57.5	27.5	62.5
27	0	3	2800	2	1	67.5	45	47.5	50	52.5	47.5	40	40
28	1	17	13500	45	2.5	65	60	45	52.5	75	65	60	70
29	0	8	6000	20	2	47.5	47.5	32.5	47.5	50	50	40	55
30	0	6	9000	400	15	67.5	57.5	40	50	70	45	37.5	50
31	0	7	7000	2000	40	77.5	77.5	62.5	87.5	75	72.5	67.5	85
32	1	27	6600	240	20	70	57.5	52.5	60	75	65	60	72.5
33	0	18	4000	15	3	72.5	67.5	60	60	70	60	42.5	62.5
34	1	12	10000	2000	0	60	55	37.5	70	57.5	57.5	40	60
Average		9.11765	7002.62	532.059	19.6618	65.4412	56.6912	48.0882	59.8529	65.5147	56.9118	50.8824	61.5441
