# Supplementary material for: Assessment of Still and Moving Images in the Diagnosis of Gastric Lesions Using Magnifying Narrow-Band Imaging in a Prospective Multicenter Trial
Source: PLoS One. 2014 Jul 2;9(7):e100857. doi: 10.1371/journal.pone.0100857 (PMC4079511; doi:10.1371/journal.pone.0100857)
Supplement: Table S5 — Raw data of diagnostic accuracy in each question. (XLSX) [file pone.0100857.s005.xlsx]

## Sheet: Table S5
Table S5. Raw data of diagnostic accuracy in each question
Still image test	Moving image test	Diagnosis	Histological type	Size(mm)	Tumor location	Elevation	DL	V	S	Accuracy of DL (still image test)	Accuracy of DL (moving image test)	Accuracy of MVP (Still image test)	Accuracy of MVP (moving image test)	Accuracy of MSP (still image test)	Accuracy of MSP (moving image test)	Accuracy of cancerous versus noncancerous lesions (still image test)	Accuracy of cancerous versus noncancerous lesions (moving image test)
1	20	Cancerous	tub1	12	L	Yes	present	irregular	regular	0.617647	0.588235	0.470588	0.558824	0.441176	0.5	0.411765	0.441176
2	27	Cancerous	tub1	42	U	No	present	irregular	irregular	0.911765	0.764706	0.823529	0.970588	0.441176	0.617647	0.794118	0.735294
3	11	Cancerous	tub1	23	M	Yes	present	irregular	irregular	0.941176	0.764706	0.823529	0.882353	0.352941	0.588235	0.764706	0.735294
4	36	Cancerous	tub1>tub2	13	M	No	present	irregular	irregular	0.941176	0.823529	0.676471	0.911765	0.352941	0.529412	0.647059	0.794118
5	12	Cancerous	tub1	27	M	No	present	irregular	absent	0.882353	0.764706	0.441176	0.558824	0.617647	0.676471	0.441176	0.470588
6	21	Noncancerous	Low-grade adenoma	12	L	No	present	regular	regular	0.852941	0.764706	0.235294	0.264706	0.352941	0.235294	0.470588	0.441176
7	10	Cancerous	tub1	9	U	Yes	present	irregular	irregular	0.735294	0.647059	0.382353	0.558824	0.264706	0.411765	0.352941	0.5
8	32	Noncancerous	Gastritis	10	M	No	present	regular	absent	0.676471	0.558824	0.911765	0.794118	0.0294118	0.235294	0.911765	0.852941
9	25	Noncancerous	Gastritis	7	L	No	absent	irregular	regular	0.323529	0.264706	0.529412	0.470588	0.352941	0.382353	0.617647	0.588235
10	31	Noncancerous	Gastritis	15	L	No	absent	regular	regular	0.588235	0.529412	0.970588	0.941176	0.941176	0.911765	0.970588	0.941176
11	1	Cancerous	tub2>por1	10	M	No	present	irregular	irregular	0.852941	0.823529	0.911765	0.823529	0.323529	0.470588	0.794118	0.764706
12	40	Noncancerous	Gastritis	10	M	No	absent	irregular	absent	0.235294	0.352941	0.735294	0.705882	0.794118	0.676471	0.5	0.5
13	9	Noncancerous	Gastritis	5	U	No	absent	regular	absent	0.147059	0.264706	0.411765	0.382353	0.647059	0.823529	0.5	0.470588
14	35	Noncancerous	Gastritis	3	U	No	present	regular	absent	0.970588	1	0.823529	0.794118	0.441176	0.5	0.794118	0.823529
15	34	Noncancerous	Gastritis	10	M	No	present	regular	regular	0.588235	0.882353	0.235294	0.0882353	0.117647	0.0588235	0.529412	0.205882
16	13	Cancerous	tub1>tub2>pap	20	L	Yes	present	irregular	irregular	0.441176	0.529412	0.382353	0.558824	0.470588	0.529412	0.264706	0.470588
17	22	Noncancerous	Low-grade adenoma	6	L	Yes	present	absent	regular:WOS	0.705882	0.588235	0.647059	0.647059	0.705882	0.588235	0.794118	0.676471
18	2	Cancerous	tub1	8	L	No	present	irregular	irregular	0.970588	0.970588	0.352941	0.411765	0.382353	0.470588	0.441176	0.558824
19	30	Cancerous	tub2>tub1	21	M	No	present	absent	irregular:WOS	0.558824	0.588235	0.441176	0.5	0.323529	0.264706	0.264706	0.235294
20	8	Noncancerous	Gastritis	6	M	No	present	regular	regular	0.882353	0.823529	0.676471	0.676471	0.794118	0.676471	0.647059	0.764706
21	14	Noncancerous	Gastritis	6	M	No	absent	regular	absent	0.0294118	0.147059	0.0882353	0.0882353	0.529412	0.588235	0.264706	0.529412
22	23	Noncancerous	Gastritis	5	L	Yes	present	absent	regular:WOS	0.882353	0.911765	0.764706	0.764706	0.852941	0.882353	0.852941	0.911765
23	5	Cancerous	tub1	7	M	No	present	irregular	irregular	0.441176	0.617647	0.647059	0.705882	0.558824	0.558824	0.411765	0.588235
24	17	Cancerous	tub1>muc>pap	12	L	Yes	present	absent	irregular:WOS	0.941176	0.852941	0.147059	0.0882353	0.617647	0.617647	0.794118	0.705882
25	19	Cancerous	tub1	14	M	Yes	present	irregular	irregular:WOS	0.441176	0.470588	0.470588	0.235294	0.5	0.647059	0.352941	0.411765
26	29	Noncancerous	Gastritis	5	L	No	present	regular	regular	0.852941	0.764706	0.676471	0.735294	0.852941	0.911765	0.735294	0.823529
27	3	Noncancerous	Gastritis	30	L	No	absent	regular	regular	0.441176	0.558824	0.352941	0.411765	0.264706	0.411765	0.705882	0.705882
28	26	Noncancerous	Gastritis	8	M	No	present	regular	regular	0.970588	1	0.676471	0.558824	0.617647	0.558824	0.588235	0.5
29	38	Noncancerous	Gastritis	8	L	No	absent	regular	regular	0.647059	0.705882	0.441176	0.5	0.794118	0.764706	0.911765	0.852941
30	16	Noncancerous	Gastritis	8	M	No	absent	regular	regular	0.264706	0.323529	0.529412	0.617647	0.5	0.411765	0.735294	0.852941
31	4	Cancerous	tub1>tub2	9	L	No	present	irregular	irregular	0.764706	0.588235	0.5	0.235294	0.352941	0.205882	0.441176	0.205882
32	33	Cancerous	tub1>tub2	6	M	No	present	irregular	irregular	0.852941	0.823529	0.941176	0.970588	0.264706	0.176471	0.852941	0.823529
33	6	Cancerous	tub2>tub1	9	M	No	present	irregular	irregular	0.911765	0.882353	0.852941	0.852941	0.205882	0.235294	0.794118	0.764706
34	39	Cancerous	tub1	10	M	No	present	absent	irregular:WOS	0.970588	0.970588	0.676471	0.558824	0.441176	0.470588	0.5	0.529412
35	28	Cancerous	tub1	7	U	Yes	present	irregular	irregular:WOS	0.970588	0.911765	0.794118	0.911765	0.617647	0.617647	0.823529	0.823529
36	37	Cancerous	tub1	5	M	Yes	present	irregular	irregular:WOS	0.411765	0.617647	0.411765	0.411765	0.441176	0.382353	0.382353	0.352941
37	15	Cancerous	tub1>tub2	11	L	No	present	irregular	irregular:WOS	0.941176	0.941176	0.323529	0.205882	0.588235	0.676471	0.588235	0.647059
38	7	Noncancerous	Gastritis	5	L	No	absent	regular	regular	0.205882	0.205882	0.617647	0.558824	0.382353	0.323529	0.764706	0.764706
39	24	Cancerous	tub2>tub1	19	L	No	present	irregular	irregular	0.117647	0.264706	0.294118	0.323529	0.235294	0.264706	0.0882353	0.205882
40	18	Noncancerous	Xanthoma	5	L	No	absent	irregular	irregular	0.294118	0.352941	0.588235	0.529412	0.470588	0.5	0.441176	0.647059
Average	Average	x	x	x	x	x	x	x	x	0.654412	0.655147	0.566912	0.569118	0.480882	0.508824	0.598529	0.615441
