# Supplementary material for: Assessment of Still and Moving Images in the Diagnosis of Gastric Lesions Using Magnifying Narrow-Band Imaging in a Prospective Multicenter Trial
Source: PLoS One. 2014 Jul 2;9(7):e100857. doi: 10.1371/journal.pone.0100857 (PMC4079511; doi:10.1371/journal.pone.0100857)
Supplement: Table S6 — Correspond to Table 5. (XLSX) [file pone.0100857.s006.xlsx]

## Sheet: Table S6
Table S6. Correspond to Table 5
	The number of correct answers (DL)				The number of correct answers (MVP)				The number of correct answers (MVP)
Endoscopist No.	Still image test	Moving image test		Endoscopist No.	Still image test	Moving image test		Endoscopist No.	Still image test	Moving image test
1	26	27		1	27	22		1	16	27
2	26	23		2	20	18		2	16	15
3	27	21		3	23	21		3	20	17
4	27	28		4	22	24		4	20	25
5	34	33		5	28	24		5	22	26
6	26	30		6	27	29		6	27	26
7	35	35		7	25	25		7	17	24
8	26	29		8	25	27		8	25	23
9	28	33		9	29	30		9	26	27
10	26	19		10	26	22		10	22	17
11	32	29		11	27	30		11	27	28
12	22	25		12	23	23		12	14	18
13	27	31		13	19	22		13	21	22
14	24	22		14	21	22		14	20	22
15	19	18		15	15	20		15	12	16
16	28	29		16	14	13		16	16	17
17	25	19		17	18	22		17	17	20
18	24	25		18	17	14		18	20	23
19	27	28		19	30	28		19	25	24
20	28	30		20	27	24		20	20	17
21	27	27		21	21	19		21	15	16
22	21	22		22	15	23		22	15	14
23	16	17		23	21	19		23	15	15
24	28	30		24	28	27		24	20	28
25	29	28		25	16	18		25	16	19
26	21	23		26	20	23		26	19	11
27	27	21		27	18	19		27	19	16
28	26	30		28	24	26		28	18	24
29	19	20		29	19	20		29	13	16
30	27	28		30	23	18		30	16	15
31	31	30		31	31	29		31	25	27
32	28	30		32	23	26		32	21	24
33	29	28		33	27	24		33	24	17
34	24	23		34	22	23		34	15	16
