# Supplementary material for: Assessment of Still and Moving Images in the Diagnosis of Gastric Lesions Using Magnifying Narrow-Band Imaging in a Prospective Multicenter Trial
Source: PLoS One. 2014 Jul 2;9(7):e100857. doi: 10.1371/journal.pone.0100857 (PMC4079511; doi:10.1371/journal.pone.0100857)
Supplement: Table S7 — Correspond to Table 6. (XLSX) [file pone.0100857.s007.xlsx]

## Sheet: Table S7
Table S7. Correspond to Table 6
Elevation				Tumor Location				Size
Yes (n=10)				Upper (n=5)				<10 mm (n=21)
	The number of correct answers (cancerous versus noncancerous lesions)				The number of correct answers (cancerous versus noncancerous lesions)				The number of correct answers (cancerous versus noncancerous lesions)
Question No. (Still image test)	Still image test	Moving image test		Question No. (Still image test)	Still image test	Moving image test		Question No. (Still image test)	Still image test	Moving image test
1	14	15		2	27	25		7	12	17
3	26	25		7	12	17		9	21	20
7	12	17		13	17	16		13	17	16
16	9	16		14	27	28		14	27	28
17	27	23		35	28	28		17	27	23
22	29	31						18	15	19
24	27	24		Middle (n=18)				20	22	26
25	12	14			The number of correct answers (cancerous versus noncancerous lesions)			21	9	18
35	28	28		Question No. (Still image test)	Still image test	Moving image test		22	29	31
36	13	12		3	26	25		23	14	20
				4	22	27		26	25	28
No (n=30)				5	15	16		28	20	17
	The number of correct answers (cancerous versus noncancerous lesions)			8	31	29		29	31	29
Question No. (Still image test)	Still image test	Moving image test		11	27	26		30	25	29
2	27	25		12	17	17		31	15	7
4	22	27		15	18	7		32	29	28
5	15	16		19	9	8		33	27	26
6	16	15		20	22	26		35	28	28
8	31	29		21	9	18		36	13	12
9	21	20		23	14	20		38	26	26
10	33	32		25	12	14		40	15	22
11	27	26		28	20	17
12	17	17		30	25	29		≥10 mm (n=19)
13	17	16		32	29	28			The number of correct answers (cancerous versus noncancerous lesions)
14	27	28		33	27	26		Question No. (Still image test)	Still image test	Moving image test
15	18	7		34	17	18		1	14	15
18	15	19		36	13	12		2	27	25
19	9	8						3	26	25
20	22	26		Lower (n=17)				4	22	27
21	9	18			The number of correct answers (cancerous versus noncancerous lesions)			5	15	16
23	14	20		Question No. (Still image test)	Still image test	Moving image test		6	16	15
26	25	28		1	14	15		8	31	29
27	24	24		6	16	15		10	33	32
28	20	17		9	21	20		11	27	26
29	31	29		10	33	32		12	17	17
30	25	29		16	9	16		15	18	7
31	15	7		17	27	23		16	9	16
32	29	28		18	15	19		19	9	8
33	27	26		22	29	31		24	27	24
34	17	18		24	27	24		25	12	14
37	20	22		26	25	28		27	24	24
38	26	26		27	24	24		34	17	18
39	3	7		29	31	29		37	20	22
40	15	22		31	15	7		39	3	7
				37	20	22
				38	26	26
				39	3	7
				40	15	22
