# Supplementary material for: Assessment of Still and Moving Images in the Diagnosis of Gastric Lesions Using Magnifying Narrow-Band Imaging in a Prospective Multicenter Trial
Source: PLoS One. 2014 Jul 2;9(7):e100857. doi: 10.1371/journal.pone.0100857 (PMC4079511; doi:10.1371/journal.pone.0100857)
Supplement: Table S8 — Correspond to Table 7. (XLSX) [file pone.0100857.s008.xlsx]

## Sheet: Table S8
Table S8. Correspond to Table 7
Board-Certified by JGES*				Years of experience performing upper gastrointestinal endoscopy				Number of cases of upper gastrointestinal endoscopy				Number of cases of M-NBI procedures				Number of cases of M-NBI procedures in the previous month
Yes (n=15)				≥8 (n=17)				≥5000 (n=20)				≥200 (n=18)				≥15 (n=15)
	The number of correct answers (cancerous versus noncancerous lesions)				The number of correct answers (cancerous versus noncancerous lesions)				The number of correct answers (cancerous versus noncancerous lesions)				The number of correct answers (cancerous versus noncancerous lesions)				The number of correct answers (cancerous versus noncancerous lesions)
Endoscopist No.	Still image test	Moving image test		Endoscopist No.	Still image test	Moving image test		Endoscopist No.	Still image test	Moving image test		Endoscopist No.	Still image test	Moving image test		Question No. (Still image test)	Still image test	Moving image test
1	25	26		1	25	26		1	25	26		1	25	26		4	23	27
2	19	21		4	23	27		2	19	21		4	23	27		5	30	30
4	23	27		5	30	30		4	23	27		5	30	30		6	27	30
5	30	30		6	27	30		5	30	30		6	27	30		7	27	29
6	27	30		7	27	29		6	27	30		7	27	29		8	29	30
7	27	29		13	26	28		7	27	29		8	29	30		9	31	34
13	26	28		14	25	27		13	26	28		9	31	34		10	23	19
14	25	27		15	22	17		14	25	27		11	29	31		11	29	31
16	22	22		19	29	27		15	22	17		12	20	27		12	20	27
19	29	27		20	25	24		19	29	27		14	25	27		14	25	27
21	26	25		21	26	25		20	25	24		19	29	27		19	29	27
24	24	27		24	24	27		21	26	25		20	25	24		22	19	22
28	21	28		28	21	28		22	19	22		21	26	25		30	20	20
32	24	29		29	19	22		24	24	27		22	19	22		31	35	34
34	28	24		32	24	29		28	21	28		30	20	20		32	24	29
				33	24	25		29	19	22		31	35	34
No (n=19)				34	28	24		30	20	20		32	24	29		<15 (n=19)
	The number of correct answers (cancerous versus noncancerous lesions)							31	35	34		34	28	24			The number of correct answers (cancerous versus noncancerous lesions)
Endoscopist No.	Still image test	Moving image test		<8 (n=17)				32	24	29						Endoscopist No.	Still image test	Moving image test
3	25	16			The number of correct answers (cancerous versus noncancerous lesions)			34	28	24		<200 (n=16)				1	25	26
8	29	30		Endoscopist No.	Still image test	Moving image test							The number of correct answers (cancerous versus noncancerous lesions)			2	19	21
9	31	34		2	19	21		<5000 (n=14)				Endoscopist No.	Still image test	Moving image test		3	25	16
10	23	19		3	25	16			The number of correct answers (cancerous versus noncancerous lesions)			2	19	21		13	26	28
11	29	31		8	29	30		Endoscopist No.	Still image test	Moving image test		3	25	16		15	22	17
12	20	27		9	31	34		3	25	16		10	23	19		16	22	22
15	22	17		10	23	19		8	29	30		13	26	28		17	23	18
17	23	18		11	29	31		9	31	34		15	22	17		18	19	19
18	19	19		12	20	27		10	23	19		16	22	22		20	25	24
20	25	24		16	22	22		11	29	31		17	23	18		21	26	25
22	19	22		17	23	18		12	20	27		18	19	19		23	18	18
23	18	18		18	19	19		16	22	22		23	18	18		24	24	27
25	17	20		22	19	22		17	23	18		24	24	27		25	17	20
26	20	25		23	18	18		18	19	19		25	17	20		26	20	25
27	20	16		25	17	20		23	18	18		26	20	25		27	20	16
29	19	22		26	20	25		25	17	20		27	20	16		28	21	28
30	20	20		27	20	16		26	20	25		28	21	28		29	19	22
31	35	34		30	20	20		27	20	16		29	19	22		33	24	25
33	24	25		31	35	34		33	24	25		33	24	25		34	28	24
*Japan Gastroenterological Endoscopy Society
